# Supplementary material for: Causal association between particulate matter 2.5 and Alzheimer’s disease: a Mendelian randomization study
Source: Front Public Health. 2024 May 30;12:1343915. doi: 10.3389/fpubh.2024.1343915 (PMC11169690; doi:10.3389/fpubh.2024.1343915)
Supplement: Supplementary file 1 [file Data_Sheet_1.xlsx]

## Sheet: Sheet1
Table S1 Instrumental variables used in two-sample MR analysis of the association between particulate matter and neurodegenerative disease at a significance level of p < 5 × 10−8 or p < 5 × 10−6.
Table S2 Characteristics of the SNPs filtering process in two-sample MR analysis.
Table S3 Full result of two-sample MR estimates for the association between particulate matter and neurodegenerative disease.
Table S4 MR Steiger test for the association between PM2.5 and AD.
Table S5 Directional horizontal pleiotropy assessed by intercept term in MR Egger regression
Table S6 MR-PRESSO analysis for the association between particulate matter and neurodegenerative disease.
Table S7 The heterogeneity of instrumental variables for particulate matter.
Table S8 Statistical power of the MR analyses using the threshold of p < 5 × 10−8 or p < 5 × 10−6 for PM2.5

## Sheet: Table S1
Table S1 Instrumental variables used in two-sample MR analysis of the association between particulate matter and neurodegenerative disease at a significance level of p < 5 × 10−8 or p < 5 × 10−6.
Outcome	Exposure	id.exposure	SNP	chr	pos	effect_allele	other_allele	eaf	beta.exposure	beta.outcome	se.exposure	se.outcome	pval.exposure	pval.outcome	samplesize	R2	F-statistic
AD	PM10	ukb-b-589	rs10498638	14	93934435	C	T	0.188322	0.0140135	-0.0018	0.00253691	0.0186	3.29997e-08	0.9233	455314	6.70105e-05	30.5127
AD	PM10	ukb-b-589	rs114789974	2	19498078	A	C	0.010467	-0.0552064	-0.0131	0.00963471	0.0877	1e-08	0.8813	455314	7.2104e-05	32.8322
AD	PM10	ukb-b-589	rs13084230	3	164348898	T	C	0.200319	-0.013562	-0.009	0.00245992	0.0177	3.50002e-08	0.6125	455314	6.67522e-05	30.3951
AD	PM10	ukb-b-589	rs13122455	4	152891564	T	C	0.199995	-0.0140039	-0.018	0.0024643	0.0185	1.29999e-08	0.3316	455314	7.09201e-05	32.293
AD	PM10	ukb-b-589	rs140295641	7	145875282	A	T	0.027357	-0.0351352	-0.0093	0.00617205	0.0558	1.29999e-08	0.8681	455314	7.11679e-05	32.4059
AD	PM10	ukb-b-589	rs142169179	5	120443527	A	G	0.020279	0.040185	0.1093	0.0073403	0.0779	4.39997e-08	0.161	455314	6.58204e-05	29.9708
AD	PM10	ukb-b-589	rs147895162	11	83717507	C	T	0.015135	-0.0447597	-0.0422	0.00810727	0.0762	3.40001e-08	0.5801	455314	6.69399e-05	30.4806
AD	PM10	ukb-b-589	rs182549	2	136616754	T	C	0.738828	-0.0124233	-0.0282	0.00221854	0.016	2.1e-08	0.0778001	455314	6.8865e-05	31.3572
AD	PM10	ukb-b-589	rs2004679	8	10135193	C	T	0.307685	0.0119145	0.0173	0.00213821	0.0156	2.5e-08	0.2698	455314	6.81884e-05	31.0491
AD	PM10	ukb-b-589	rs2248162	6	29915061	C	T	0.63988	0.0118186	0.0165	0.00204712	0.0165	7.79992e-09	0.3169	455314	7.31986e-05	33.3306
AD	PM10	ukb-b-589	rs4788565	16	71892471	A	G	0.066776	-0.0219191	0.0295	0.00399449	0.0295	4.09996e-08	0.3184	455314	6.61276e-05	30.1107
AD	PM10	ukb-b-589	rs4833095	4	38799710	C	T	0.206945	0.0251105	-0.0073	0.00240554	0.0168	1.69981e-25	0.663001	455314	0.00023926	108.964
AD	PM10	ukb-b-589	rs56084453	3	44762830	G	A	0.209746	0.014935	0.008	0.00241164	0.0178	5.89997e-10	0.653301	455314	8.42244e-05	38.3516
AD	PM10	ukb-b-589	rs60304336	19	22794150	T	G	0.040906	0.0279318	-0.0492	0.00502954	0.036	2.80001e-08	0.1721	455314	6.77331e-05	30.8418
AD	PM10	ukb-b-589	rs61620752	8	127488751	G	T	0.148343	0.0160687	0.0366	0.00276719	0.0224	6.4e-09	0.103	455314	7.40526e-05	33.7195
AD	PM10	ukb-b-589	rs61875074	10	122622906	C	A	0.073029	0.0222662	0.0921	0.00384125	0.0285	6.80002e-09	0.001213	455314	7.37911e-05	33.6005
AD	PM10	ukb-b-589	rs6793835	3	135819934	A	G	0.263796	-0.0129858	0.0062	0.00223823	0.0162	6.59994e-09	0.7035	455314	7.39239e-05	33.6609
AD	PM10	ukb-b-589	rs74247887	15	26213103	T	C	0.028721	0.037132	0.0321	0.00588066	0.0492	2.69998e-10	0.514801	455314	8.75579e-05	39.8697
AD	PM10	ukb-b-589	rs74805019	15	53081859	C	G	0.033712	-0.0307133	0.0147	0.00548224	0.0467	2.1e-08	0.752501	455314	6.8928e-05	31.3859
AD	PM10	ukb-b-589	rs9640029	7	6685123	T	C	0.478233	-0.0138024	-0.0211	0.00197383	0.0144	2.70023e-12	0.1414	455314	0.000107382	48.8976
AD	PM2.5	ukb-b-10817	rs10961167	9	13603291	A	G	0.085011	-0.0193433	-0.0426	0.00406633	0.0302	2e-06	0.1582	423796	5.3392e-05	22.6284
AD	PM2.5	ukb-b-10817	rs114708313	6	31329004	T	A	0.06585	0.024558	-0.0098	0.00447797	0.0257	4.20001e-08	0.701699	423796	7.09637e-05	30.0761
AD	PM2.5	ukb-b-10817	rs11610713	12	107938815	T	A	0.018654	0.0379698	-0.0552	0.00806561	0.0554	2.5e-06	0.3199	423796	5.22905e-05	22.1616
AD	PM2.5	ukb-b-10817	rs116925111	8	93266536	G	T	0.010465	0.0533208	0.0788	0.0108609	0.082	9.09997e-07	0.3367	423796	5.68696e-05	24.1024
AD	PM2.5	ukb-b-10817	rs117878224	22	18475815	G	A	0.011699	-0.0480395	0.0413	0.0100662	0.0643	1.79999e-06	0.5213	423796	5.37385e-05	22.7753
AD	PM2.5	ukb-b-10817	rs1182891	7	75245569	T	G	0.187616	0.0127384	0.0255	0.0027732	0.0193	4.39997e-06	0.1866	423796	4.97839e-05	21.0992
AD	PM2.5	ukb-b-10817	rs11855821	15	78008843	A	G	0.283075	-0.0126249	-0.0097	0.00243151	0.0165	2.1e-07	0.5589	423796	6.36091e-05	26.9589
AD	PM2.5	ukb-b-10817	rs12133063	1	91214714	A	C	0.347049	0.0104397	0.0191	0.00226473	0.015	4e-06	0.2027	423796	5.01377e-05	21.2491
AD	PM2.5	ukb-b-10817	rs1217106	8	64567670	G	A	0.781731	0.012725	0.0159	0.00262039	0.0174	1.2e-06	0.3606	423796	5.5642e-05	23.5821
AD	PM2.5	ukb-b-10817	rs12203592	6	396321	T	C	0.212894	0.0216661	-0.0119	0.00259111	0.0223	6.20012e-17	0.595	423796	0.000164953	69.9178
AD	PM2.5	ukb-b-10817	rs12812511	12	62341242	G	A	0.287274	0.0111409	0.0126	0.00239094	0.0162	3.2e-06	0.4363	423796	5.123e-05	21.7121
AD	PM2.5	ukb-b-10817	rs13035717	2	181688436	T	A	0.172585	-0.0130553	-0.0039	0.00284989	0.0196	4.60002e-06	0.8415	423796	4.95153e-05	20.9853
AD	PM2.5	ukb-b-10817	rs1318845	4	153001662	C	T	0.201776	-0.0139685	0.0004	0.0026994	0.0185	2.30001e-07	0.9842	423796	6.31802e-05	26.7771
AD	PM2.5	ukb-b-10817	rs13429081	2	185963522	T	A	0.185096	0.0136465	-0.0146	0.00277736	0.019	8.9e-07	0.441199	423796	5.69635e-05	24.1422
AD	PM2.5	ukb-b-10817	rs1372504	5	103749428	A	G	0.374311	0.0122914	0.0078	0.00221931	0.0146	3.09999e-08	0.5933	423796	7.23733e-05	30.6736
AD	PM2.5	ukb-b-10817	rs1537371	9	22099568	A	C	0.500143	0.0123705	0.0313	0.00214859	0.0151	8.50002e-09	0.0382904	423796	7.82126e-05	33.1486
AD	PM2.5	ukb-b-10817	rs16957755	16	82610053	C	T	0.064265	0.0216856	0.0332	0.00438434	0.0291	7.59994e-07	0.2544	423796	5.77235e-05	24.4643
AD	PM2.5	ukb-b-10817	rs17070492	8	2420855	G	C	0.099531	0.0168879	0.0053	0.00361675	0.0244	2.99999e-06	0.8265	423796	5.1444e-05	21.8028
AD	PM2.5	ukb-b-10817	rs17103928	14	76507299	A	C	0.151277	-0.0139275	-0.0096	0.00300906	0.0195	3.69999e-06	0.621101	423796	5.05482e-05	21.4231
AD	PM2.5	ukb-b-10817	rs17183854	18	3100049	G	T	0.013488	-0.0434289	0.0614	0.00942022	0.105	4e-06	0.5587	423796	5.01484e-05	21.2536
AD	PM2.5	ukb-b-10817	rs17657881	7	17757841	C	T	0.018141	-0.0371072	-0.0812	0.00804635	0.0528	4e-06	0.1242	423796	5.01811e-05	21.2675
AD	PM2.5	ukb-b-10817	rs2141531	7	9253413	G	T	0.298539	-0.0114166	-0.008	0.00235647	0.0153	1.29999e-06	0.6019	423796	5.5382e-05	23.4719
AD	PM2.5	ukb-b-10817	rs2292156	16	49765133	T	G	0.167529	0.0146809	0.0127	0.0028777	0.0198	3.40001e-07	0.5205	423796	6.14088e-05	26.0263
AD	PM2.5	ukb-b-10817	rs27152	5	153734582	T	C	0.665119	-0.0107288	0.0063	0.00230502	0.0153	3.2e-06	0.6818	423796	5.1118e-05	21.6646
AD	PM2.5	ukb-b-10817	rs35703574	11	61439682	A	G	0.049304	-0.0246758	-0.0437	0.00534513	0.0463	3.89996e-06	0.3452	423796	5.0286e-05	21.312
AD	PM2.5	ukb-b-10817	rs4854523	2	69051853	G	A	0.171589	0.0134447	0.0061	0.0028931	0.0205	3.40001e-06	0.7669	423796	5.09561e-05	21.596
AD	PM2.5	ukb-b-10817	rs487230	1	55541174	G	A	0.759827	-0.0116357	-0.0549	0.00251245	0.0167	3.59998e-06	0.000968702	423796	5.06071e-05	21.4481
AD	PM2.5	ukb-b-10817	rs56068671	6	50597378	T	G	0.083179	-0.0181851	-0.0331	0.00392582	0.0264	3.59998e-06	0.2103	423796	5.06281e-05	21.457
AD	PM2.5	ukb-b-10817	rs58824859	5	137976541	C	A	0.364496	0.0120084	0.0309	0.00230502	0.0159	1.89998e-07	0.0528202	423796	6.40378e-05	27.1406
AD	PM2.5	ukb-b-10817	rs6134106	20	11007208	A	C	0.008242	0.0544302	0.0076	0.011897	0.0726	4.79999e-06	0.9163	423796	4.93886e-05	20.9316
AD	PM2.5	ukb-b-10817	rs62119705	19	2279746	T	C	0.657728	0.0111347	0.0129	0.00226543	0.0177	8.9e-07	0.4655	423796	5.69999e-05	24.1576
AD	PM2.5	ukb-b-10817	rs62180462	2	200815608	A	G	0.021377	-0.0351148	0.0299	0.00762753	0.0557	4.20001e-06	0.5921	423796	5.00074e-05	21.1939
AD	PM2.5	ukb-b-10817	rs62484669	7	104872861	A	G	0.097718	0.0178158	0.0595	0.00362056	0.0258	8.60003e-07	0.0209199	423796	5.71317e-05	24.2135
AD	PM2.5	ukb-b-10817	rs6432776	2	164785611	C	T	0.71603	0.0114362	0.0112	0.00238615	0.0157	1.6e-06	0.4769	423796	5.41985e-05	22.9703
AD	PM2.5	ukb-b-10817	rs6547952	2	22045642	G	T	0.645782	-0.0110872	-0.0152	0.00228323	0.0156	1.2e-06	0.3283	423796	5.5637e-05	23.5799
AD	PM2.5	ukb-b-10817	rs6749467	2	343517	A	G	0.465814	-0.0123919	-0.0033	0.00218282	0.0148	1.40001e-08	0.8209	423796	7.60414e-05	32.2283
AD	PM2.5	ukb-b-10817	rs6960011	7	90302199	G	A	0.339919	-0.0105236	-0.0133	0.00227496	0.0155	3.69999e-06	0.3889	423796	5.04896e-05	21.3983
AD	PM2.5	ukb-b-10817	rs718059	14	34234984	A	G	0.166699	-0.0135133	0	0.00294347	0.0205	4.39997e-06	0.9986	423796	4.97308e-05	21.0766
AD	PM2.5	ukb-b-10817	rs72642437	18	45920421	T	C	0.003862	0.113396	0.0611	0.019135	0.0563	3.09999e-09	0.2779	423796	8.28601e-05	35.1185
AD	PM2.5	ukb-b-10817	rs72655898	13	112082676	G	A	0.286053	-0.0113177	-0.0117	0.00239801	0.016	2.39999e-06	0.4641	423796	5.25575e-05	22.2747
AD	PM2.5	ukb-b-10817	rs72700006	14	104709808	C	T	0.074366	0.02003	-0.0522	0.00424579	0.0444	2.39999e-06	0.2401	423796	5.25128e-05	22.2558
AD	PM2.5	ukb-b-10817	rs7514956	1	74019696	C	A	0.186948	-0.0129805	-0.0285	0.00276012	0.0185	2.59998e-06	0.1247	423796	5.21852e-05	22.1169
AD	PM2.5	ukb-b-10817	rs7573056	2	58229428	C	A	0.441655	-0.0114094	0.001	0.00217008	0.0142	1.5e-07	0.9465	423796	6.52212e-05	27.6422
AD	PM2.5	ukb-b-10817	rs77205736	8	10153460	T	C	0.273909	0.0135219	0.003	0.00241312	0.0161	2.1e-08	0.8543	423796	7.40847e-05	31.399
AD	PM2.5	ukb-b-10817	rs77255816	6	20833602	T	C	0.036507	0.0313937	0.0347	0.00572778	0.0416	4.20001e-08	0.4041	423796	7.08802e-05	30.0407
AD	PM2.5	ukb-b-10817	rs7776279	6	163999770	A	G	0.71427	0.0109471	-0.0044	0.00238522	0.016	4.39997e-06	0.781	423796	4.97007e-05	21.0639
AD	PM2.5	ukb-b-10817	rs78230389	8	35010055	G	A	0.013105	-0.0467891	0.1249	0.00948467	0.1042	8.09991e-07	0.2305	423796	5.742e-05	24.3356
AD	PM2.5	ukb-b-10817	rs78467598	14	24141160	G	C	0.023215	-0.0380022	0.0958	0.00768566	0.0525	7.59994e-07	0.0676893	423796	5.76864e-05	24.4485
AD	PM2.5	ukb-b-10817	rs78539764	12	12490981	C	T	0.027757	-0.0335181	0.0296	0.0065901	0.0458	3.69999e-07	0.5183	423796	6.10368e-05	25.8686
AD	PM2.5	ukb-b-10817	rs78546077	10	48642432	C	T	0.026758	-0.0317179	-0.0613	0.00692319	0.0561	4.60002e-06	0.2751	423796	4.95243e-05	20.9891
AD	PM2.5	ukb-b-10817	rs8614	17	27588806	A	C	0.182153	0.0130804	0.0064	0.00278984	0.0185	2.80001e-06	0.7312	423796	5.18685e-05	21.9827
AD	PM2.5	ukb-b-10817	rs9260734	6	29932666	A	G	0.151287	0.0139827	-0.0237	0.0029999	0.0205	3.09999e-06	0.2485	423796	5.12613e-05	21.7253
AD	PM2.5	ukb-b-10817	rs987204	3	94242461	A	G	0.437758	0.0102987	0.0032	0.00216741	0.0143	2e-06	0.8226	423796	5.32725e-05	22.5777
AD	PM2.5-10	ukb-b-12963	rs10152521	15	40386911	C	T	0.002527	0.114394	-0.0253	0.0234312	0.1049	1e-06	0.8092	423796	5.62388e-05	23.835
AD	PM2.5-10	ukb-b-12963	rs111308789	7	13421408	A	T	0.056635	-0.0219385	0.0257	0.00472875	0.0323	3.50002e-06	0.4255	423796	5.07858e-05	21.5238
AD	PM2.5-10	ukb-b-12963	rs1157546	8	18777006	C	T	0.053047	-0.0246035	0.0137	0.00490067	0.0308	5.19996e-07	0.655	423796	5.94703e-05	25.2047
AD	PM2.5-10	ukb-b-12963	rs11621531	14	103577789	A	G	0.063928	-0.0231281	0.0152	0.00448732	0.0365	2.5e-07	0.6762	423796	6.2679e-05	26.5646
AD	PM2.5-10	ukb-b-12963	rs116259145	5	3279667	A	C	0.031996	0.0301641	-0.0064	0.00618506	0.0502	1.09999e-06	0.8986	423796	5.61192e-05	23.7843
AD	PM2.5-10	ukb-b-12963	rs116816317	4	133858337	A	G	0.019771	0.0376491	-0.1129	0.00796504	0.0626	2.30001e-06	0.0711295	423796	5.27173e-05	22.3425
AD	PM2.5-10	ukb-b-12963	rs117389221	9	133798921	C	T	0.017253	-0.0402216	0.0775	0.00850122	0.0625	2.19999e-06	0.215	423796	5.28173e-05	22.3848
AD	PM2.5-10	ukb-b-12963	rs12462492	19	22710669	T	G	0.257064	-0.0123914	0.018	0.00249623	0.0167	6.90001e-07	0.2802	423796	5.81419e-05	24.6416
AD	PM2.5-10	ukb-b-12963	rs13125748	4	178069165	A	C	0.257878	0.0114526	-0.0075	0.0025016	0.0161	4.70002e-06	0.6409	423796	4.94532e-05	20.959
AD	PM2.5-10	ukb-b-12963	rs138141967	4	110987693	T	G	0.01498	-0.0429378	0.031	0.00915495	0.0604	2.69998e-06	0.6079	423796	5.19025e-05	21.9971
AD	PM2.5-10	ukb-b-12963	rs1706918	7	105272307	A	G	0.098932	0.018349	-0.0228	0.00367669	0.0256	5.99998e-07	0.3726	423796	5.87663e-05	24.9063
AD	PM2.5-10	ukb-b-12963	rs17675316	7	35316123	G	A	0.021631	0.0369053	0.1045	0.00788044	0.0558	2.80001e-06	0.0608205	423796	5.17484e-05	21.9318
AD	PM2.5-10	ukb-b-12963	rs57048268	7	151623218	C	A	0.311303	-0.0110199	-0.002	0.00236534	0.0179	3.2e-06	0.9116	423796	5.1214e-05	21.7053
AD	PM2.5-10	ukb-b-12963	rs605027	12	72900322	T	C	0.729529	-0.0113937	0.0042	0.00245355	0.0158	3.40001e-06	0.788	423796	5.08816e-05	21.5644
AD	PM2.5-10	ukb-b-12963	rs62079137	17	76358269	C	T	0.107445	-0.0173504	-0.0063	0.00374272	0.0241	3.59998e-06	0.7953	423796	5.07067e-05	21.4903
AD	PM2.5-10	ukb-b-12963	rs71323440	3	116072052	T	C	0.114944	0.0162929	0.0045	0.00340779	0.0219	1.7e-06	0.8371	423796	5.3935e-05	22.8586
AD	PM2.5-10	ukb-b-12963	rs76170056	1	3592598	A	C	0.110936	0.0165077	0.0095	0.003462	0.034	1.89998e-06	0.7795	423796	5.36462e-05	22.7362
AD	PM2.5-10	ukb-b-12963	rs78060907	5	37945741	A	C	0.020337	-0.0380539	-0.1168	0.00769756	0.0732	7.69999e-07	0.1108	423796	5.76647e-05	24.4394
AD	PM2.5-10	ukb-b-12963	rs8051340	16	11041413	G	C	0.122584	0.0160734	0.0736	0.00332586	0.0214	1.29999e-06	0.000572295	423796	5.51095e-05	23.3564
AD	PM2.5-10	ukb-b-12963	rs9497937	6	148423453	A	C	0.232437	-0.0127713	0.0208	0.00257727	0.0169	7.19996e-07	0.2191	423796	5.79386e-05	24.5555
AD	PM2.5-10	ukb-b-12963	rs9997134	4	3468969	C	T	0.398721	-0.010473	-0.0062	0.002255	0.0163	3.40001e-06	0.702301	423796	5.08944e-05	21.5698
ALS	PM10	ukb-b-589	rs10498638	14	93934435	C	T	0.188322	0.0140135	0.0053	0.00253691	0.0152	3.29997e-08	0.725401	455314	6.70105e-05	30.5127
ALS	PM10	ukb-b-589	rs114789974	2	19498078	A	C	0.010467	-0.0552064	0.0054	0.00963471	0.0638	1e-08	0.9327	455314	7.2104e-05	32.8322
ALS	PM10	ukb-b-589	rs13084230	3	164348898	T	C	0.200319	-0.013562	-0.0207	0.00245992	0.0139	3.50002e-08	0.1357	455314	6.67522e-05	30.3951
ALS	PM10	ukb-b-589	rs13122455	4	152891564	T	C	0.199995	-0.0140039	0.0243	0.0024643	0.0138	1.29999e-08	0.0785398	455314	7.09201e-05	32.293
ALS	PM10	ukb-b-589	rs140295641	7	145875282	A	T	0.027357	-0.0351352	-0.0305	0.00617205	0.0406	1.29999e-08	0.453401	455314	7.11679e-05	32.4059
ALS	PM10	ukb-b-589	rs142169179	5	120443527	A	G	0.020279	0.040185	-0.0539	0.0073403	0.0458	4.39997e-08	0.2391	455314	6.58204e-05	29.9708
ALS	PM10	ukb-b-589	rs147895162	11	83717507	C	T	0.015135	-0.0447597	-0.0362	0.00810727	0.054	3.40001e-08	0.503	455314	6.69399e-05	30.4806
ALS	PM10	ukb-b-589	rs2004679	8	10135193	C	T	0.307685	0.0119145	-0.0116	0.00213821	0.0126	2.5e-08	0.3586	455314	6.81884e-05	31.0491
ALS	PM10	ukb-b-589	rs2248162	6	29915061	C	T	0.63988	0.0118186	0.0118	0.00204712	0.012	7.79992e-09	0.3234	455314	7.31986e-05	33.3306
ALS	PM10	ukb-b-589	rs4788565	16	71892471	A	G	0.066776	-0.0219191	0.0051	0.00399449	0.0253	4.09996e-08	0.8409	455314	6.61276e-05	30.1107
ALS	PM10	ukb-b-589	rs4833095	4	38799710	C	T	0.206945	0.0251105	0.0056	0.00240554	0.0132	1.69981e-25	0.673501	455314	0.00023926	108.964
ALS	PM10	ukb-b-589	rs56084453	3	44762830	G	A	0.209746	0.014935	-0.0266	0.00241164	0.0141	5.89997e-10	0.0597902	455314	8.42244e-05	38.3516
ALS	PM10	ukb-b-589	rs60304336	19	22794150	T	G	0.040906	0.0279318	0.0336	0.00502954	0.0273	2.80001e-08	0.218	455314	6.77331e-05	30.8418
ALS	PM10	ukb-b-589	rs61620752	8	127488751	G	T	0.148343	0.0160687	0.0113	0.00276719	0.0159	6.4e-09	0.4756	455314	7.40526e-05	33.7195
ALS	PM10	ukb-b-589	rs61875074	10	122622906	C	A	0.073029	0.0222662	0.0055	0.00384125	0.0217	6.80002e-09	0.8008	455314	7.37911e-05	33.6005
ALS	PM10	ukb-b-589	rs6793835	3	135819934	A	G	0.263796	-0.0129858	0.0161	0.00223823	0.0127	6.59994e-09	0.2056	455314	7.39239e-05	33.6609
ALS	PM10	ukb-b-589	rs7200852	16	86157310	A	C	0.054732	-0.0244283	0.0059	0.00445039	0.025	4e-08	0.8143	455314	6.61684e-05	30.1293
ALS	PM10	ukb-b-589	rs74247887	15	26213103	T	C	0.028721	0.037132	0.0543	0.00588066	0.0357	2.69998e-10	0.1283	455314	8.75579e-05	39.8697
ALS	PM10	ukb-b-589	rs74805019	15	53081859	C	G	0.033712	-0.0307133	0.0433	0.00548224	0.0389	2.1e-08	0.2656	455314	6.8928e-05	31.3859
ALS	PM10	ukb-b-589	rs9640029	7	6685123	T	C	0.478233	-0.0138024	-0.0029	0.00197383	0.0117	2.70023e-12	0.8015	455314	0.000107382	48.8976
ALS	PM2.5	ukb-b-10817	rs10961167	9	13603291	A	G	0.085011	-0.0193433	0.0295	0.00406633	0.0219	2e-06	0.1785	423796	5.3392e-05	22.6284
ALS	PM2.5	ukb-b-10817	rs114708313	6	31329004	T	A	0.06585	0.024558	0.0074	0.00447797	0.021	4.20001e-08	0.725	423796	7.09637e-05	30.0761
ALS	PM2.5	ukb-b-10817	rs11610713	12	107938815	T	A	0.018654	0.0379698	0.0129	0.00806561	0.0421	2.5e-06	0.7601	423796	5.22905e-05	22.1616
ALS	PM2.5	ukb-b-10817	rs116925111	8	93266536	G	T	0.010465	0.0533208	0.0457	0.0108609	0.0604	9.09997e-07	0.4493	423796	5.68696e-05	24.1024
ALS	PM2.5	ukb-b-10817	rs117878224	22	18475815	G	A	0.011699	-0.0480395	0.0129	0.0100662	0.0585	1.79999e-06	0.8259	423796	5.37385e-05	22.7753
ALS	PM2.5	ukb-b-10817	rs1182891	7	75245569	T	G	0.187616	0.0127384	0.0115	0.0027732	0.0146	4.39997e-06	0.4298	423796	4.97839e-05	21.0992
ALS	PM2.5	ukb-b-10817	rs11855821	15	78008843	A	G	0.283075	-0.0126249	0.0242	0.00243151	0.013	2.1e-07	0.0631204	423796	6.36091e-05	26.9589
ALS	PM2.5	ukb-b-10817	rs12133063	1	91214714	A	C	0.347049	0.0104397	-0.0012	0.00226473	0.0116	4e-06	0.918	423796	5.01377e-05	21.2491
ALS	PM2.5	ukb-b-10817	rs1217106	8	64567670	G	A	0.781731	0.012725	0.0003	0.00262039	0.0135	1.2e-06	0.9832	423796	5.5642e-05	23.5821
ALS	PM2.5	ukb-b-10817	rs12812511	12	62341242	G	A	0.287274	0.0111409	-0.0026	0.00239094	0.0126	3.2e-06	0.836	423796	5.123e-05	21.7121
ALS	PM2.5	ukb-b-10817	rs13035717	2	181688436	T	A	0.172585	-0.0130553	0.0284	0.00284989	0.0158	4.60002e-06	0.0721307	423796	4.95153e-05	20.9853
ALS	PM2.5	ukb-b-10817	rs1318845	4	153001662	C	T	0.201776	-0.0139685	-0.0002	0.0026994	0.0141	2.30001e-07	0.987	423796	6.31802e-05	26.7771
ALS	PM2.5	ukb-b-10817	rs13429081	2	185963522	T	A	0.185096	0.0136465	-0.007	0.00277736	0.0148	8.9e-07	0.639	423796	5.69635e-05	24.1422
ALS	PM2.5	ukb-b-10817	rs1372504	5	103749428	A	G	0.374311	0.0122914	-0.0097	0.00221931	0.0114	3.09999e-08	0.3921	423796	7.23733e-05	30.6736
ALS	PM2.5	ukb-b-10817	rs1537371	9	22099568	A	C	0.500143	0.0123705	0.0032	0.00214859	0.0111	8.50002e-09	0.770801	423796	7.82126e-05	33.1486
ALS	PM2.5	ukb-b-10817	rs16957755	16	82610053	C	T	0.064265	0.0216856	0.0573	0.00438434	0.0221	7.59994e-07	0.00942909	423796	5.77235e-05	24.4643
ALS	PM2.5	ukb-b-10817	rs17070492	8	2420855	G	C	0.099531	0.0168879	-0.0625	0.00361675	0.0194	2.99999e-06	0.00124899	423796	5.1444e-05	21.8028
ALS	PM2.5	ukb-b-10817	rs17103928	14	76507299	A	C	0.151277	-0.0139275	-0.0021	0.00300906	0.0152	3.69999e-06	0.8917	423796	5.05482e-05	21.4231
ALS	PM2.5	ukb-b-10817	rs17657881	7	17757841	C	T	0.018141	-0.0371072	-0.0105	0.00804635	0.0439	4e-06	0.8104	423796	5.01811e-05	21.2675
ALS	PM2.5	ukb-b-10817	rs2141531	7	9253413	G	T	0.298539	-0.0114166	-0.0012	0.00235647	0.012	1.29999e-06	0.9221	423796	5.5382e-05	23.4719
ALS	PM2.5	ukb-b-10817	rs2292156	16	49765133	T	G	0.167529	0.0146809	-0.0229	0.0028777	0.0151	3.40001e-07	0.1281	423796	6.14088e-05	26.0263
ALS	PM2.5	ukb-b-10817	rs27152	5	153734582	T	C	0.665119	-0.0107288	0.011	0.00230502	0.0121	3.2e-06	0.3633	423796	5.1118e-05	21.6646
ALS	PM2.5	ukb-b-10817	rs4854523	2	69051853	G	A	0.171589	0.0134447	-0.0194	0.0028931	0.0151	3.40001e-06	0.1981	423796	5.09561e-05	21.596
ALS	PM2.5	ukb-b-10817	rs487230	1	55541174	G	A	0.759827	-0.0116357	0.0008	0.00251245	0.013	3.59998e-06	0.9536	423796	5.06071e-05	21.4481
ALS	PM2.5	ukb-b-10817	rs56068671	6	50597378	T	G	0.083179	-0.0181851	-0.0045	0.00392582	0.0206	3.59998e-06	0.8271	423796	5.06281e-05	21.457
ALS	PM2.5	ukb-b-10817	rs58824859	5	137976541	C	A	0.364496	0.0120084	0.0067	0.00230502	0.012	1.89998e-07	0.5774	423796	6.40378e-05	27.1406
ALS	PM2.5	ukb-b-10817	rs6134106	20	11007208	A	C	0.008242	0.0544302	0.031	0.011897	0.0711	4.79999e-06	0.6625	423796	4.93886e-05	20.9316
ALS	PM2.5	ukb-b-10817	rs62180462	2	200815608	A	G	0.021377	-0.0351148	0.0062	0.00762753	0.0444	4.20001e-06	0.8891	423796	5.00074e-05	21.1939
ALS	PM2.5	ukb-b-10817	rs62368672	5	80861930	C	T	0.082788	-0.0181174	-0.0198	0.00392946	0.0218	4e-06	0.3629	423796	5.01588e-05	21.2581
ALS	PM2.5	ukb-b-10817	rs62484669	7	104872861	A	G	0.097718	0.0178158	0.0051	0.00362056	0.0192	8.60003e-07	0.79	423796	5.71317e-05	24.2135
ALS	PM2.5	ukb-b-10817	rs6432776	2	164785611	C	T	0.71603	0.0114362	0.0188	0.00238615	0.0125	1.6e-06	0.1332	423796	5.41985e-05	22.9703
ALS	PM2.5	ukb-b-10817	rs6547952	2	22045642	G	T	0.645782	-0.0110872	0.0246	0.00228323	0.0178	1.2e-06	0.1665	423796	5.5637e-05	23.5799
ALS	PM2.5	ukb-b-10817	rs6749467	2	343517	A	G	0.465814	-0.0123919	0.0014	0.00218282	0.0113	1.40001e-08	0.9012	423796	7.60414e-05	32.2283
ALS	PM2.5	ukb-b-10817	rs6960011	7	90302199	G	A	0.339919	-0.0105236	-0.0089	0.00227496	0.0119	3.69999e-06	0.4536	423796	5.04896e-05	21.3983
ALS	PM2.5	ukb-b-10817	rs718059	14	34234984	A	G	0.166699	-0.0135133	0.0055	0.00294347	0.0167	4.39997e-06	0.7433	423796	4.97308e-05	21.0766
ALS	PM2.5	ukb-b-10817	rs72655898	13	112082676	G	A	0.286053	-0.0113177	-0.0218	0.00239801	0.0126	2.39999e-06	0.0826799	423796	5.25575e-05	22.2747
ALS	PM2.5	ukb-b-10817	rs72808024	5	164479164	C	A	0.149235	-0.0160909	-0.0082	0.00302016	0.0167	9.90011e-08	0.6218	423796	6.69753e-05	28.3856
ALS	PM2.5	ukb-b-10817	rs7514956	1	74019696	C	A	0.186948	-0.0129805	-0.0185	0.00276012	0.0144	2.59998e-06	0.1965	423796	5.21852e-05	22.1169
ALS	PM2.5	ukb-b-10817	rs7573056	2	58229428	C	A	0.441655	-0.0114094	-0.0224	0.00217008	0.0111	1.5e-07	0.0430002	423796	6.52212e-05	27.6422
ALS	PM2.5	ukb-b-10817	rs77205736	8	10153460	T	C	0.273909	0.0135219	-0.0089	0.00241312	0.0131	2.1e-08	0.4936	423796	7.40847e-05	31.399
ALS	PM2.5	ukb-b-10817	rs77255816	6	20833602	T	C	0.036507	0.0313937	0.0261	0.00572778	0.0314	4.20001e-08	0.4061	423796	7.08802e-05	30.0407
ALS	PM2.5	ukb-b-10817	rs7776279	6	163999770	A	G	0.71427	0.0109471	0.0154	0.00238522	0.013	4.39997e-06	0.2355	423796	4.97007e-05	21.0639
ALS	PM2.5	ukb-b-10817	rs78230389	8	35010055	G	A	0.013105	-0.0467891	0.164	0.00948467	0.0615	8.09991e-07	0.00764592	423796	5.742e-05	24.3356
ALS	PM2.5	ukb-b-10817	rs78467598	14	24141160	G	C	0.023215	-0.0380022	-0.0034	0.00768566	0.0472	7.59994e-07	0.9427	423796	5.76864e-05	24.4485
ALS	PM2.5	ukb-b-10817	rs78539764	12	12490981	C	T	0.027757	-0.0335181	-0.0157	0.0065901	0.0367	3.69999e-07	0.668399	423796	6.10368e-05	25.8686
ALS	PM2.5	ukb-b-10817	rs80123875	3	148486829	T	G	0.092425	-0.0187398	-0.0569	0.00386726	0.0216	1.29999e-06	0.00837009	423796	5.54041e-05	23.4812
ALS	PM2.5	ukb-b-10817	rs8614	17	27588806	A	C	0.182153	0.0130804	-0.016	0.00278984	0.0146	2.80001e-06	0.2738	423796	5.18685e-05	21.9827
ALS	PM2.5	ukb-b-10817	rs9260734	6	29932666	A	G	0.151287	0.0139827	-0.0306	0.0029999	0.0149	3.09999e-06	0.0402198	423796	5.12613e-05	21.7253
ALS	PM2.5	ukb-b-10817	rs9644485	8	138230163	C	T	0.478622	0.00986771	-0.002	0.00215925	0.011	4.90004e-06	0.8542	423796	4.92775e-05	20.8845
ALS	PM2.5	ukb-b-10817	rs987204	3	94242461	A	G	0.437758	0.0102987	-0.0265	0.00216741	0.0121	2e-06	0.0284597	423796	5.32725e-05	22.5777
ALS	PM2.5-10	ukb-b-12963	rs10152521	15	40386911	C	T	0.002527	0.114394	-0.022	0.0234312	0.102	1e-06	0.829	423796	5.62388e-05	23.835
ALS	PM2.5-10	ukb-b-12963	rs111308789	7	13421408	A	T	0.056635	-0.0219385	0.0069	0.00472875	0.0256	3.50002e-06	0.7872	423796	5.07858e-05	21.5238
ALS	PM2.5-10	ukb-b-12963	rs1157546	8	18777006	C	T	0.053047	-0.0246035	0.0131	0.00490067	0.0234	5.19996e-07	0.576301	423796	5.94703e-05	25.2047
ALS	PM2.5-10	ukb-b-12963	rs11621531	14	103577789	A	G	0.063928	-0.0231281	-0.0049	0.00448732	0.0263	2.5e-07	0.8526	423796	6.2679e-05	26.5646
ALS	PM2.5-10	ukb-b-12963	rs116259145	5	3279667	A	C	0.031996	0.0301641	-0.0089	0.00618506	0.0352	1.09999e-06	0.8012	423796	5.61192e-05	23.7843
ALS	PM2.5-10	ukb-b-12963	rs116816317	4	133858337	A	G	0.019771	0.0376491	0.0143	0.00796504	0.0594	2.30001e-06	0.8101	423796	5.27173e-05	22.3425
ALS	PM2.5-10	ukb-b-12963	rs117389221	9	133798921	C	T	0.017253	-0.0402216	0.0212	0.00850122	0.0516	2.19999e-06	0.6819	423796	5.28173e-05	22.3848
ALS	PM2.5-10	ukb-b-12963	rs118101191	7	111672596	T	G	0.010103	0.0597911	-0.0282	0.0110633	0.0718	6.49995e-08	0.693999	423796	6.89155e-05	29.208
ALS	PM2.5-10	ukb-b-12963	rs12462492	19	22710669	T	G	0.257064	-0.0123914	-0.0257	0.00249623	0.0131	6.90001e-07	0.0505301	423796	5.81419e-05	24.6416
ALS	PM2.5-10	ukb-b-12963	rs13125748	4	178069165	A	C	0.257878	0.0114526	0.0353	0.0025016	0.0128	4.70002e-06	0.005714	423796	4.94532e-05	20.959
ALS	PM2.5-10	ukb-b-12963	rs138141967	4	110987693	T	G	0.01498	-0.0429378	-0.0008	0.00915495	0.0448	2.69998e-06	0.9863	423796	5.19025e-05	21.9971
ALS	PM2.5-10	ukb-b-12963	rs1706918	7	105272307	A	G	0.098932	0.018349	0.019	0.00367669	0.0195	5.99998e-07	0.3297	423796	5.87663e-05	24.9063
ALS	PM2.5-10	ukb-b-12963	rs17675316	7	35316123	G	A	0.021631	0.0369053	-0.0282	0.00788044	0.0456	2.80001e-06	0.5365	423796	5.17484e-05	21.9318
ALS	PM2.5-10	ukb-b-12963	rs605027	12	72900322	T	C	0.729529	-0.0113937	-0.0237	0.00245355	0.0122	3.40001e-06	0.0523203	423796	5.08816e-05	21.5644
ALS	PM2.5-10	ukb-b-12963	rs62079137	17	76358269	C	T	0.107445	-0.0173504	-0.0178	0.00374272	0.0266	3.59998e-06	0.5034	423796	5.07067e-05	21.4903
ALS	PM2.5-10	ukb-b-12963	rs71323440	3	116072052	T	C	0.114944	0.0162929	0.012	0.00340779	0.0171	1.7e-06	0.48	423796	5.3935e-05	22.8586
ALS	PM2.5-10	ukb-b-12963	rs76170056	1	3592598	A	C	0.110936	0.0165077	-0.0392	0.003462	0.0222	1.89998e-06	0.0777804	423796	5.36462e-05	22.7362
ALS	PM2.5-10	ukb-b-12963	rs78060907	5	37945741	A	C	0.020337	-0.0380539	0.0401	0.00769756	0.0533	7.69999e-07	0.4523	423796	5.76647e-05	24.4394
ALS	PM2.5-10	ukb-b-12963	rs8006373	14	57123141	A	T	0.091464	-0.0175837	0.0081	0.00377824	0.0186	3.29997e-06	0.662101	423796	5.11049e-05	21.659
ALS	PM2.5-10	ukb-b-12963	rs8051340	16	11041413	G	C	0.122584	0.0160734	0.009	0.00332586	0.017	1.29999e-06	0.5942	423796	5.51095e-05	23.3564
ALS	PM2.5-10	ukb-b-12963	rs9497937	6	148423453	A	C	0.232437	-0.0127713	0.0138	0.00257727	0.0137	7.19996e-07	0.3135	423796	5.79386e-05	24.5555
ALS	PM2.5-10	ukb-b-12963	rs9997134	4	3468969	C	T	0.398721	-0.010473	0.0017	0.002255	0.0133	3.40001e-06	0.9006	423796	5.08944e-05	21.5698
DLB	PM10	ukb-b-589	rs13084230	3	164348898	T	C	0.200319	-0.013562	-0.0372949	0.00245992	0.0467525	3.50002e-08	0.425037	455314	6.67522e-05	30.3951
DLB	PM10	ukb-b-589	rs13122455	4	152891564	T	C	0.199995	-0.0140039	-0.00192285	0.0024643	0.0456511	1.29999e-08	0.966396	455314	7.09201e-05	32.293
DLB	PM10	ukb-b-589	rs140295641	7	145875282	A	T	0.027357	-0.0351352	0.00598207	0.00617205	0.116981	1.29999e-08	0.959219	455314	7.11679e-05	32.4059
DLB	PM10	ukb-b-589	rs142169179	5	120443527	A	G	0.020279	0.040185	-0.0392222	0.0073403	0.130262	4.39997e-08	0.763338	455314	6.58204e-05	29.9708
DLB	PM10	ukb-b-589	rs147895162	11	83717507	C	T	0.015135	-0.0447597	0.110745	0.00810727	0.167284	3.40001e-08	0.507975	455314	6.69399e-05	30.4806
DLB	PM10	ukb-b-589	rs2004679	8	10135193	C	T	0.307685	0.0119145	0.00330453	0.00213821	0.0402969	2.5e-08	0.934574	455314	6.81884e-05	31.0491
DLB	PM10	ukb-b-589	rs2248162	6	29915061	C	T	0.63988	0.0118186	0.0259683	0.00204712	0.0399625	7.79992e-09	0.515804	455314	7.31986e-05	33.3306
DLB	PM10	ukb-b-589	rs4788565	16	71892471	A	G	0.066776	-0.0219191	0.0182131	0.00399449	0.082078	4.09996e-08	0.824367	455314	6.61276e-05	30.1107
DLB	PM10	ukb-b-589	rs56084453	3	44762830	G	A	0.209746	0.014935	-0.0345355	0.00241164	0.0447149	5.89997e-10	0.439908	455314	8.42244e-05	38.3516
DLB	PM10	ukb-b-589	rs61620752	8	127488751	G	T	0.148343	0.0160687	0.0546965	0.00276719	0.0516811	6.4e-09	0.289883	455314	7.40526e-05	33.7195
DLB	PM10	ukb-b-589	rs61875074	10	122622906	C	A	0.073029	0.0222662	-0.0121515	0.00384125	0.066318	6.80002e-09	0.854619	455314	7.37911e-05	33.6005
DLB	PM10	ukb-b-589	rs6793835	3	135819934	A	G	0.263796	-0.0129858	0.0543177	0.00223823	0.0425222	6.59994e-09	0.201487	455314	7.39239e-05	33.6609
DLB	PM10	ukb-b-589	rs6867849	5	101522815	T	A	0.040477	-0.0314765	-0.0511733	0.00523168	0.0981163	1.79999e-09	0.601974	455314	7.94959e-05	36.1983
DLB	PM10	ukb-b-589	rs74247887	15	26213103	T	C	0.028721	0.037132	-0.201345	0.00588066	0.10897	2.69998e-10	0.0646458	455314	8.75579e-05	39.8697
DLB	PM10	ukb-b-589	rs74805019	15	53081859	C	G	0.033712	-0.0307133	0.154505	0.00548224	0.112259	2.1e-08	0.168731	455314	6.8928e-05	31.3859
DLB	PM10	ukb-b-589	rs9640029	7	6685123	T	C	0.478233	-0.0138024	-0.0200085	0.00197383	0.0367835	2.70023e-12	0.586428	455314	0.000107382	48.8976
DLB	PM2.5	ukb-b-10817	rs10961167	9	13603291	A	G	0.085011	-0.0193433	0.123827	0.00406633	0.0653884	2e-06	0.0582586	423796	5.3392e-05	22.6284
DLB	PM2.5	ukb-b-10817	rs11610713	12	107938815	T	A	0.018654	0.0379698	-0.199825	0.00806561	0.135016	2.5e-06	0.138871	423796	5.22905e-05	22.1616
DLB	PM2.5	ukb-b-10817	rs116925111	8	93266536	G	T	0.010465	0.0533208	0.209588	0.0108609	0.189876	9.09997e-07	0.26968	423796	5.68696e-05	24.1024
DLB	PM2.5	ukb-b-10817	rs117878224	22	18475815	G	A	0.011699	-0.0480395	-0.171753	0.0100662	0.171965	1.79999e-06	0.31791	423796	5.37385e-05	22.7753
DLB	PM2.5	ukb-b-10817	rs1182891	7	75245569	T	G	0.187616	0.0127384	0.0114146	0.0027732	0.0467722	4.39997e-06	0.807236	423796	4.97839e-05	21.0992
DLB	PM2.5	ukb-b-10817	rs12133063	1	91214714	A	C	0.347049	0.0104397	-0.00934553	0.00226473	0.0391748	4e-06	0.811447	423796	5.01377e-05	21.2491
DLB	PM2.5	ukb-b-10817	rs1217106	8	64567670	G	A	0.781731	0.012725	0.0280456	0.00262039	0.045054	1.2e-06	0.533622	423796	5.5642e-05	23.5821
DLB	PM2.5	ukb-b-10817	rs12203592	6	396321	T	C	0.212894	0.0216661	-0.0417193	0.00259111	0.0492028	6.20012e-17	0.396487	423796	0.000164953	69.9178
DLB	PM2.5	ukb-b-10817	rs12812511	12	62341242	G	A	0.287274	0.0111409	-0.0282987	0.00239094	0.0412979	3.2e-06	0.493197	423796	5.123e-05	21.7121
DLB	PM2.5	ukb-b-10817	rs1318845	4	153001662	C	T	0.201776	-0.0139685	0.0410556	0.0026994	0.0468276	2.30001e-07	0.380642	423796	6.31802e-05	26.7771
DLB	PM2.5	ukb-b-10817	rs13429081	2	185963522	T	A	0.185096	0.0136465	-0.0154304	0.00277736	0.0492806	8.9e-07	0.754192	423796	5.69635e-05	24.1422
DLB	PM2.5	ukb-b-10817	rs1372504	5	103749428	A	G	0.374311	0.0122914	-0.00082434	0.00221931	0.0381446	3.09999e-08	0.982752	423796	7.23733e-05	30.6736
DLB	PM2.5	ukb-b-10817	rs1537371	9	22099568	A	C	0.500143	0.0123705	0.0601885	0.00214859	0.0377651	8.50002e-09	0.110992	423796	7.82126e-05	33.1486
DLB	PM2.5	ukb-b-10817	rs16957755	16	82610053	C	T	0.064265	0.0216856	0.0163063	0.00438434	0.0723071	7.59994e-07	0.821622	423796	5.77235e-05	24.4643
DLB	PM2.5	ukb-b-10817	rs17070492	8	2420855	G	C	0.099531	0.0168879	0.120588	0.00361675	0.0611225	2.99999e-06	0.0485099	423796	5.1444e-05	21.8028
DLB	PM2.5	ukb-b-10817	rs17103928	14	76507299	A	C	0.151277	-0.0139275	0.0415066	0.00300906	0.051609	3.69999e-06	0.421296	423796	5.05482e-05	21.4231
DLB	PM2.5	ukb-b-10817	rs17183854	18	3100049	G	T	0.013488	-0.0434289	0.0337249	0.00942022	0.147522	4e-06	0.819168	423796	5.01484e-05	21.2536
DLB	PM2.5	ukb-b-10817	rs17657881	7	17757841	C	T	0.018141	-0.0371072	0.233292	0.00804635	0.142385	4e-06	0.10132	423796	5.01811e-05	21.2675
DLB	PM2.5	ukb-b-10817	rs2292156	16	49765133	T	G	0.167529	0.0146809	-0.0514333	0.0028777	0.0507911	3.40001e-07	0.311234	423796	6.14088e-05	26.0263
DLB	PM2.5	ukb-b-10817	rs27152	5	153734582	T	C	0.665119	-0.0107288	-0.0568056	0.00230502	0.0385984	3.2e-06	0.141102	423796	5.1118e-05	21.6646
DLB	PM2.5	ukb-b-10817	rs35703574	11	61439682	A	G	0.049304	-0.0246758	0.0228177	0.00534513	0.0897721	3.89996e-06	0.799361	423796	5.0286e-05	21.312
DLB	PM2.5	ukb-b-10817	rs4854523	2	69051853	G	A	0.171589	0.0134447	-0.00734189	0.0028931	0.0472985	3.40001e-06	0.876647	423796	5.09561e-05	21.596
DLB	PM2.5	ukb-b-10817	rs487230	1	55541174	G	A	0.759827	-0.0116357	0.00192285	0.00251245	0.043739	3.59998e-06	0.964928	423796	5.06071e-05	21.4481
DLB	PM2.5	ukb-b-10817	rs56068671	6	50597378	T	G	0.083179	-0.0181851	-0.121439	0.00392582	0.0666569	3.59998e-06	0.0684778	423796	5.06281e-05	21.457
DLB	PM2.5	ukb-b-10817	rs58824859	5	137976541	C	A	0.364496	0.0120084	0.0730925	0.00230502	0.0379762	1.89998e-07	0.0542588	423796	6.40378e-05	27.1406
DLB	PM2.5	ukb-b-10817	rs62119705	19	2279746	T	C	0.657728	0.0111347	-0.0254241	0.00226543	0.0392248	8.9e-07	0.516889	423796	5.69999e-05	24.1576
DLB	PM2.5	ukb-b-10817	rs62180462	2	200815608	A	G	0.021377	-0.0351148	0.0361776	0.00762753	0.129624	4.20001e-06	0.780177	423796	5.00074e-05	21.1939
DLB	PM2.5	ukb-b-10817	rs62368672	5	80861930	C	T	0.082788	-0.0181174	0.0308007	0.00392946	0.0699224	4e-06	0.659587	423796	5.01588e-05	21.2581
DLB	PM2.5	ukb-b-10817	rs62484669	7	104872861	A	G	0.097718	0.0178158	-0.054302	0.00362056	0.062298	8.60003e-07	0.383401	423796	5.71317e-05	24.2135
DLB	PM2.5	ukb-b-10817	rs6432776	2	164785611	C	T	0.71603	0.0114362	0.00747285	0.00238615	0.0403594	1.6e-06	0.853099	423796	5.41985e-05	22.9703
DLB	PM2.5	ukb-b-10817	rs6547952	2	22045642	G	T	0.645782	-0.0110872	0.0406303	0.00228323	0.0386714	1.2e-06	0.293411	423796	5.5637e-05	23.5799
DLB	PM2.5	ukb-b-10817	rs6749467	2	343517	A	G	0.465814	-0.0123919	-0.022579	0.00218282	0.037342	1.40001e-08	0.545405	423796	7.60414e-05	32.2283
DLB	PM2.5	ukb-b-10817	rs718059	14	34234984	A	G	0.166699	-0.0135133	0.02815	0.00294347	0.0493725	4.39997e-06	0.5686	423796	4.97308e-05	21.0766
DLB	PM2.5	ukb-b-10817	rs72655898	13	112082676	G	A	0.286053	-0.0113177	-0.0112652	0.00239801	0.0415794	2.39999e-06	0.786433	423796	5.25575e-05	22.2747
DLB	PM2.5	ukb-b-10817	rs72700006	14	104709808	C	T	0.074366	0.02003	0.0651789	0.00424579	0.0715005	2.39999e-06	0.362008	423796	5.25128e-05	22.2558
DLB	PM2.5	ukb-b-10817	rs72808024	5	164479164	C	A	0.149235	-0.0160909	0.0506836	0.00302016	0.0541551	9.90011e-08	0.349362	423796	6.69753e-05	28.3856
DLB	PM2.5	ukb-b-10817	rs7514956	1	74019696	C	A	0.186948	-0.0129805	0.0354926	0.00276012	0.0481011	2.59998e-06	0.460544	423796	5.21852e-05	22.1169
DLB	PM2.5	ukb-b-10817	rs7573056	2	58229428	C	A	0.441655	-0.0114094	-0.029089	0.00217008	0.0370722	1.5e-07	0.432657	423796	6.52212e-05	27.6422
DLB	PM2.5	ukb-b-10817	rs77205736	8	10153460	T	C	0.273909	0.0135219	0.0180265	0.00241312	0.0415196	2.1e-08	0.664186	423796	7.40847e-05	31.399
DLB	PM2.5	ukb-b-10817	rs77255816	6	20833602	T	C	0.036507	0.0313937	-0.0577192	0.00572778	0.0982649	4.20001e-08	0.556945	423796	7.08802e-05	30.0407
DLB	PM2.5	ukb-b-10817	rs7776279	6	163999770	A	G	0.71427	0.0109471	-0.0502653	0.00238522	0.041207	4.39997e-06	0.222535	423796	4.97007e-05	21.0639
DLB	PM2.5	ukb-b-10817	rs78230389	8	35010055	G	A	0.013105	-0.0467891	-0.0974882	0.00948467	0.170568	8.09991e-07	0.56763	423796	5.742e-05	24.3356
DLB	PM2.5	ukb-b-10817	rs78467598	14	24141160	G	C	0.023215	-0.0380022	-0.0602947	0.00768566	0.132321	7.59994e-07	0.64863	423796	5.76864e-05	24.4485
DLB	PM2.5	ukb-b-10817	rs78539764	12	12490981	C	T	0.027757	-0.0335181	0.0794487	0.0065901	0.119395	3.69999e-07	0.505778	423796	6.10368e-05	25.8686
DLB	PM2.5	ukb-b-10817	rs80123875	3	148486829	T	G	0.092425	-0.0187398	0.131169	0.00386726	0.0651065	1.29999e-06	0.04394	423796	5.54041e-05	23.4812
DLB	PM2.5	ukb-b-10817	rs8614	17	27588806	A	C	0.182153	0.0130804	-0.0360459	0.00278984	0.0477651	2.80001e-06	0.450459	423796	5.18685e-05	21.9827
DLB	PM2.5	ukb-b-10817	rs9644485	8	138230163	C	T	0.478622	0.00986771	0.0182917	0.00215925	0.0368566	4.90004e-06	0.619762	423796	4.92775e-05	20.8845
DLB	PM2.5	ukb-b-10817	rs987204	3	94242461	A	G	0.437758	0.0102987	-0.0251486	0.00216741	0.0371736	2e-06	0.498715	423796	5.32725e-05	22.5777
DLB	PM2.5-10	ukb-b-12963	rs111308789	7	13421408	A	T	0.056635	-0.0219385	0.0302479	0.00472875	0.0852842	3.50002e-06	0.722835	423796	5.07858e-05	21.5238
DLB	PM2.5-10	ukb-b-12963	rs11621531	14	103577789	A	G	0.063928	-0.0231281	0.113141	0.00448732	0.0775618	2.5e-07	0.144646	423796	6.2679e-05	26.5646
DLB	PM2.5-10	ukb-b-12963	rs116259145	5	3279667	A	C	0.031996	0.0301641	0.0601916	0.00618506	0.113621	1.09999e-06	0.596287	423796	5.61192e-05	23.7843
DLB	PM2.5-10	ukb-b-12963	rs116816317	4	133858337	A	G	0.019771	0.0376491	-0.24208	0.00796504	0.130144	2.30001e-06	0.0628724	423796	5.27173e-05	22.3425
DLB	PM2.5-10	ukb-b-12963	rs117389221	9	133798921	C	T	0.017253	-0.0402216	0.0417751	0.00850122	0.150815	2.19999e-06	0.781763	423796	5.28173e-05	22.3848
DLB	PM2.5-10	ukb-b-12963	rs118101191	7	111672596	T	G	0.010103	0.0597911	0.217069	0.0110633	0.183325	6.49995e-08	0.236387	423796	6.89155e-05	29.208
DLB	PM2.5-10	ukb-b-12963	rs12462492	19	22710669	T	G	0.257064	-0.0123914	-0.0535822	0.00249623	0.0432229	6.90001e-07	0.215098	423796	5.81419e-05	24.6416
DLB	PM2.5-10	ukb-b-12963	rs1706918	7	105272307	A	G	0.098932	0.018349	-0.0496841	0.00367669	0.0643191	5.99998e-07	0.439842	423796	5.87663e-05	24.9063
DLB	PM2.5-10	ukb-b-12963	rs17675316	7	35316123	G	A	0.021631	0.0369053	-0.0308706	0.00788044	0.120704	2.80001e-06	0.798137	423796	5.17484e-05	21.9318
DLB	PM2.5-10	ukb-b-12963	rs57048268	7	151623218	C	A	0.311303	-0.0110199	8.99959e-05	0.00236534	0.0400477	3.2e-06	0.9982	423796	5.1214e-05	21.7053
DLB	PM2.5-10	ukb-b-12963	rs62079137	17	76358269	C	T	0.107445	-0.0173504	-0.0370292	0.00374272	0.0582023	3.59998e-06	0.524641	423796	5.07067e-05	21.4903
DLB	PM2.5-10	ukb-b-12963	rs78060907	5	37945741	A	C	0.020337	-0.0380539	0.134181	0.00769756	0.150663	7.69999e-07	0.37315	423796	5.76647e-05	24.4394
DLB	PM2.5-10	ukb-b-12963	rs8006373	14	57123141	A	T	0.091464	-0.0175837	-0.0328084	0.00377824	0.0624377	3.29997e-06	0.599266	423796	5.11049e-05	21.659
MS	PM10	ukb-b-589	rs10498638	14	93934435	C	T	0.188322	0.0140135	-0.00722605	0.00253691	0.0214577	3.29997e-08	0.7363	455314	6.70105e-05	30.5127
MS	PM10	ukb-b-589	rs13084230	3	164348898	T	C	0.200319	-0.013562	-0.00657832	0.00245992	0.0210275	3.50002e-08	0.754401	455314	6.67522e-05	30.3951
MS	PM10	ukb-b-589	rs13122455	4	152891564	T	C	0.199995	-0.0140039	-0.0104453	0.0024643	0.0206453	1.29999e-08	0.612901	455314	7.09201e-05	32.293
MS	PM10	ukb-b-589	rs182549	2	136616754	T	C	0.738828	-0.0124233	-0.0553013	0.00221854	0.0249173	2.1e-08	0.02646	455314	6.8865e-05	31.3572
MS	PM10	ukb-b-589	rs2004679	8	10135193	C	T	0.307685	0.0119145	-0.00757127	0.00213821	0.0180689	2.5e-08	0.675199	455314	6.81884e-05	31.0491
MS	PM10	ukb-b-589	rs2248162	6	29915061	C	T	0.63988	0.0118186	-0.280582	0.00204712	0.0180539	7.79992e-09	1.82096e-54	455314	7.31986e-05	33.3306
MS	PM10	ukb-b-589	rs4788565	16	71892471	A	G	0.066776	-0.0219191	-0.0601539	0.00399449	0.0657842	4.09996e-08	0.3605	455314	6.61276e-05	30.1107
MS	PM10	ukb-b-589	rs4833095	4	38799710	C	T	0.206945	0.0251105	0.0454159	0.00240554	0.0202581	1.69981e-25	0.0249701	455314	0.00023926	108.964
MS	PM10	ukb-b-589	rs56084453	3	44762830	G	A	0.209746	0.014935	-0.00776974	0.00241164	0.0255884	5.89997e-10	0.7614	455314	8.42244e-05	38.3516
MS	PM10	ukb-b-589	rs60304336	19	22794150	T	G	0.040906	0.0279318	-0.0037928	0.00502954	0.0439952	2.80001e-08	0.9313	455314	6.77331e-05	30.8418
MS	PM10	ukb-b-589	rs61620752	8	127488751	G	T	0.148343	0.0160687	-0.0179381	0.00276719	0.0274667	6.4e-09	0.513701	455314	7.40526e-05	33.7195
MS	PM10	ukb-b-589	rs61875074	10	122622906	C	A	0.073029	0.0222662	-0.0113643	0.00384125	0.0354889	6.80002e-09	0.7488	455314	7.37911e-05	33.6005
MS	PM10	ukb-b-589	rs6793835	3	135819934	A	G	0.263796	-0.0129858	-0.0112366	0.00223823	0.0185278	6.59994e-09	0.544201	455314	7.39239e-05	33.6609
MS	PM10	ukb-b-589	rs9640029	7	6685123	T	C	0.478233	-0.0138024	0.0271657	0.00197383	0.016878	2.70023e-12	0.1075	455314	0.000107382	48.8976
MS	PM2.5	ukb-b-10817	rs10961167	9	13603291	A	G	0.085011	-0.0193433	0.0519251	0.00406633	0.0376812	2e-06	0.1682	423796	5.3392e-05	22.6284
MS	PM2.5	ukb-b-10817	rs11610713	12	107938815	T	A	0.018654	0.0379698	-0.0138043	0.00806561	0.0730914	2.5e-06	0.8502	423796	5.22905e-05	22.1616
MS	PM2.5	ukb-b-10817	rs1182891	7	75245569	T	G	0.187616	0.0127384	0.0277824	0.0027732	0.0238668	4.39997e-06	0.2444	423796	4.97839e-05	21.0992
MS	PM2.5	ukb-b-10817	rs11855821	15	78008843	A	G	0.283075	-0.0126249	-0.031111	0.00243151	0.0195757	2.1e-07	0.112	423796	6.36091e-05	26.9589
MS	PM2.5	ukb-b-10817	rs12133063	1	91214714	A	C	0.347049	0.0104397	0.0138961	0.00226473	0.0191218	4e-06	0.4674	423796	5.01377e-05	21.2491
MS	PM2.5	ukb-b-10817	rs1217106	8	64567670	G	A	0.781731	0.012725	-0.0140989	0.00262039	0.0205946	1.2e-06	0.4936	423796	5.5642e-05	23.5821
MS	PM2.5	ukb-b-10817	rs12203592	6	396321	T	C	0.212894	0.0216661	-0.00399202	0.00259111	0.0663177	6.20012e-17	0.952	423796	0.000164953	69.9178
MS	PM2.5	ukb-b-10817	rs12812511	12	62341242	G	A	0.287274	0.0111409	-0.0372866	0.00239094	0.01898	3.2e-06	0.0494698	423796	5.123e-05	21.7121
MS	PM2.5	ukb-b-10817	rs13035717	2	181688436	T	A	0.172585	-0.0130553	0.0515038	0.00284989	0.0223623	4.60002e-06	0.0212701	423796	4.95153e-05	20.9853
MS	PM2.5	ukb-b-10817	rs1318845	4	153001662	C	T	0.201776	-0.0139685	-0.0153811	0.0026994	0.0205876	2.30001e-07	0.455	423796	6.31802e-05	26.7771
MS	PM2.5	ukb-b-10817	rs13429081	2	185963522	T	A	0.185096	0.0136465	0.00461061	0.00277736	0.0213851	8.9e-07	0.8293	423796	5.69635e-05	24.1422
MS	PM2.5	ukb-b-10817	rs1372504	5	103749428	A	G	0.374311	0.0122914	0.0425804	0.00221931	0.0167981	3.09999e-08	0.0112499	423796	7.23733e-05	30.6736
MS	PM2.5	ukb-b-10817	rs1537371	9	22099568	A	C	0.500143	0.0123705	0.0146062	0.00214859	0.0162759	8.50002e-09	0.3695	423796	7.82126e-05	33.1486
MS	PM2.5	ukb-b-10817	rs16957755	16	82610053	C	T	0.064265	0.0216856	-0.0164637	0.00438434	0.0329579	7.59994e-07	0.617401	423796	5.77235e-05	24.4643
MS	PM2.5	ukb-b-10817	rs17070492	8	2420855	G	C	0.099531	0.0168879	-0.0219572	0.00361675	0.0290407	2.99999e-06	0.4496	423796	5.1444e-05	21.8028
MS	PM2.5	ukb-b-10817	rs17103928	14	76507299	A	C	0.151277	-0.0139275	-0.0208805	0.00300906	0.0227305	3.69999e-06	0.3583	423796	5.05482e-05	21.4231
MS	PM2.5	ukb-b-10817	rs17657881	7	17757841	C	T	0.018141	-0.0371072	-0.0855353	0.00804635	0.151361	4e-06	0.572	423796	5.01811e-05	21.2675
MS	PM2.5	ukb-b-10817	rs2141531	7	9253413	G	T	0.298539	-0.0114166	0.00816656	0.00235647	0.0176137	1.29999e-06	0.642899	423796	5.5382e-05	23.4719
MS	PM2.5	ukb-b-10817	rs2292156	16	49765133	T	G	0.167529	0.0146809	0.00833464	0.0028777	0.0226095	3.40001e-07	0.7124	423796	6.14088e-05	26.0263
MS	PM2.5	ukb-b-10817	rs27152	5	153734582	T	C	0.665119	-0.0107288	0.00130085	0.00230502	0.0180667	3.2e-06	0.9426	423796	5.1118e-05	21.6646
MS	PM2.5	ukb-b-10817	rs35703574	11	61439682	A	G	0.049304	-0.0246758	0.224394	0.00534513	0.272068	3.89996e-06	0.4095	423796	5.0286e-05	21.312
MS	PM2.5	ukb-b-10817	rs4854523	2	69051853	G	A	0.171589	0.0134447	0.00461061	0.0028931	0.023723	3.40001e-06	0.8459	423796	5.09561e-05	21.596
MS	PM2.5	ukb-b-10817	rs487230	1	55541174	G	A	0.759827	-0.0116357	-0.015578	0.00251245	0.0191522	3.59998e-06	0.416	423796	5.06071e-05	21.4481
MS	PM2.5	ukb-b-10817	rs56068671	6	50597378	T	G	0.083179	-0.0181851	0.0482186	0.00392582	0.0294614	3.59998e-06	0.1017	423796	5.06281e-05	21.457
MS	PM2.5	ukb-b-10817	rs58824859	5	137976541	C	A	0.364496	0.0120084	-0.0101483	0.00230502	0.0194375	1.89998e-07	0.6016	423796	6.40378e-05	27.1406
MS	PM2.5	ukb-b-10817	rs6134106	20	11007208	A	C	0.008242	0.0544302	-0.251848	0.011897	0.151718	4.79999e-06	0.0969192	423796	4.93886e-05	20.9316
MS	PM2.5	ukb-b-10817	rs62119705	19	2279746	T	C	0.657728	0.0111347	-0.0277124	0.00226543	0.0227463	8.9e-07	0.2231	423796	5.69999e-05	24.1576
MS	PM2.5	ukb-b-10817	rs62484669	7	104872861	A	G	0.097718	0.0178158	0.0646452	0.00362056	0.0391007	8.60003e-07	0.0982698	423796	5.71317e-05	24.2135
MS	PM2.5	ukb-b-10817	rs6432776	2	164785611	C	T	0.71603	0.0114362	-0.00601807	0.00238615	0.0177657	1.6e-06	0.7348	423796	5.41985e-05	22.9703
MS	PM2.5	ukb-b-10817	rs6547952	2	22045642	G	T	0.645782	-0.0110872	0.0174514	0.00228323	0.0191246	1.2e-06	0.3615	423796	5.5637e-05	23.5799
MS	PM2.5	ukb-b-10817	rs6749467	2	343517	A	G	0.465814	-0.0123919	0.00491204	0.00218282	0.0174231	1.40001e-08	0.778001	423796	7.60414e-05	32.2283
MS	PM2.5	ukb-b-10817	rs6960011	7	90302199	G	A	0.339919	-0.0105236	0.0694573	0.00227496	0.0189085	3.69999e-06	0.000239398	423796	5.04896e-05	21.3983
MS	PM2.5	ukb-b-10817	rs718059	14	34234984	A	G	0.166699	-0.0135133	0.0101514	0.00294347	0.0242897	4.39997e-06	0.676	423796	4.97308e-05	21.0766
MS	PM2.5	ukb-b-10817	rs72642437	18	45920421	T	C	0.003862	0.113396	-0.0912109	0.019135	0.209971	3.09999e-09	0.664	423796	8.28601e-05	35.1185
MS	PM2.5	ukb-b-10817	rs72655898	13	112082676	G	A	0.286053	-0.0113177	0.00380724	0.00239801	0.0182783	2.39999e-06	0.835	423796	5.25575e-05	22.2747
MS	PM2.5	ukb-b-10817	rs72700006	14	104709808	C	T	0.074366	0.02003	-0.0994833	0.00424579	0.107669	2.39999e-06	0.3555	423796	5.25128e-05	22.2558
MS	PM2.5	ukb-b-10817	rs7514956	1	74019696	C	A	0.186948	-0.0129805	0.0123763	0.00276012	0.0209719	2.59998e-06	0.5551	423796	5.21852e-05	22.1169
MS	PM2.5	ukb-b-10817	rs7573056	2	58229428	C	A	0.441655	-0.0114094	0.0247026	0.00217008	0.0163702	1.5e-07	0.1313	423796	6.52212e-05	27.6422
MS	PM2.5	ukb-b-10817	rs7776279	6	163999770	A	G	0.71427	0.0109471	0.026155	0.00238522	0.0180844	4.39997e-06	0.1481	423796	4.97007e-05	21.0639
MS	PM2.5	ukb-b-10817	rs8614	17	27588806	A	C	0.182153	0.0130804	-0.0242047	0.00278984	0.0213582	2.80001e-06	0.2571	423796	5.18685e-05	21.9827
MS	PM2.5	ukb-b-10817	rs9260734	6	29932666	A	G	0.151287	0.0139827	-0.0173486	0.0029999	0.0226943	3.09999e-06	0.4446	423796	5.12613e-05	21.7253
MS	PM2.5	ukb-b-10817	rs987204	3	94242461	A	G	0.437758	0.0102987	-0.0193123	0.00216741	0.0164922	2e-06	0.2416	423796	5.32725e-05	22.5777
MS	PM2.5-10	ukb-b-12963	rs10152521	15	40386911	C	T	0.002527	0.114394	-0.0617534	0.0234312	0.140509	1e-06	0.6603	423796	5.62388e-05	23.835
MS	PM2.5-10	ukb-b-12963	rs111308789	7	13421408	A	T	0.056635	-0.0219385	-0.0231304	0.00472875	0.0385501	3.50002e-06	0.5485	423796	5.07858e-05	21.5238
MS	PM2.5-10	ukb-b-12963	rs1157546	8	18777006	C	T	0.053047	-0.0246035	0.0143018	0.00490067	0.0390523	5.19996e-07	0.7142	423796	5.94703e-05	25.2047
MS	PM2.5-10	ukb-b-12963	rs11621531	14	103577789	A	G	0.063928	-0.0231281	-0.032564	0.00448732	0.0570888	2.5e-07	0.5684	423796	6.2679e-05	26.5646
MS	PM2.5-10	ukb-b-12963	rs12462492	19	22710669	T	G	0.257064	-0.0123914	0.0179381	0.00249623	0.0187687	6.90001e-07	0.3392	423796	5.81419e-05	24.6416
MS	PM2.5-10	ukb-b-12963	rs13125748	4	178069165	A	C	0.257878	0.0114526	-0.00260339	0.0025016	0.0186192	4.70002e-06	0.8888	423796	4.94532e-05	20.959
MS	PM2.5-10	ukb-b-12963	rs1706918	7	105272307	A	G	0.098932	0.018349	0.0149106	0.00367669	0.0311251	5.99998e-07	0.631899	423796	5.87663e-05	24.9063
MS	PM2.5-10	ukb-b-12963	rs57048268	7	151623218	C	A	0.311303	-0.0110199	0.0225524	0.00236534	0.0197459	3.2e-06	0.2534	423796	5.1214e-05	21.7053
MS	PM2.5-10	ukb-b-12963	rs605027	12	72900322	T	C	0.729529	-0.0113937	0.0194104	0.00245355	0.0183937	3.40001e-06	0.2913	423796	5.08816e-05	21.5644
MS	PM2.5-10	ukb-b-12963	rs62079137	17	76358269	C	T	0.107445	-0.0173504	0.0440564	0.00374272	0.0276129	3.59998e-06	0.1106	423796	5.07067e-05	21.4903
MS	PM2.5-10	ukb-b-12963	rs71323440	3	116072052	T	C	0.114944	0.0162929	0.0488752	0.00340779	0.0257224	1.7e-06	0.0574196	423796	5.3935e-05	22.8586
MS	PM2.5-10	ukb-b-12963	rs8051340	16	11041413	G	C	0.122584	0.0160734	-0.167293	0.00332586	0.0285215	1.29999e-06	4.47796e-09	423796	5.51095e-05	23.3564
MS	PM2.5-10	ukb-b-12963	rs9497937	6	148423453	A	C	0.232437	-0.0127713	0.0219389	0.00257727	0.0191401	7.19996e-07	0.2517	423796	5.79386e-05	24.5555
MS	PM2.5-10	ukb-b-12963	rs9997134	4	3468969	C	T	0.398721	-0.010473	-0.0166604	0.002255	0.0203126	3.40001e-06	0.4121	423796	5.08944e-05	21.5698
PD	PM10	ukb-b-589	rs10498638	14	93934435	C	T	0.188322	0.0140135	-0.0068	0.00253691	0.0299	3.29997e-08	0.8206	455314	6.70105e-05	30.5127
PD	PM10	ukb-b-589	rs114789974	2	19498078	A	C	0.010467	-0.0552064	0.1954	0.00963471	0.133	1e-08	0.1417	455314	7.2104e-05	32.8322
PD	PM10	ukb-b-589	rs13084230	3	164348898	T	C	0.200319	-0.013562	-0.0212	0.00245992	0.0248	3.50002e-08	0.3933	455314	6.67522e-05	30.3951
PD	PM10	ukb-b-589	rs13122455	4	152891564	T	C	0.199995	-0.0140039	-0.0153	0.0024643	0.0225	1.29999e-08	0.4954	455314	7.09201e-05	32.293
PD	PM10	ukb-b-589	rs140295641	7	145875282	A	T	0.027357	-0.0351352	-0.0258	0.00617205	0.0813	1.29999e-08	0.751299	455314	7.11679e-05	32.4059
PD	PM10	ukb-b-589	rs142169179	5	120443527	A	G	0.020279	0.040185	-0.0541	0.0073403	0.0874	4.39997e-08	0.5359	455314	6.58204e-05	29.9708
PD	PM10	ukb-b-589	rs147895162	11	83717507	C	T	0.015135	-0.0447597	0.1237	0.00810727	0.1006	3.40001e-08	0.2186	455314	6.69399e-05	30.4806
PD	PM10	ukb-b-589	rs182549	2	136616754	T	C	0.738828	-0.0124233	0.0423	0.00221854	0.0201	2.1e-08	0.0351399	455314	6.8865e-05	31.3572
PD	PM10	ukb-b-589	rs2004679	8	10135193	C	T	0.307685	0.0119145	0.0357	0.00213821	0.0234	2.5e-08	0.1268	455314	6.81884e-05	31.0491
PD	PM10	ukb-b-589	rs2248162	6	29915061	C	T	0.63988	0.0118186	-0.0459	0.00204712	0.022	7.79992e-09	0.0368901	455314	7.31986e-05	33.3306
PD	PM10	ukb-b-589	rs4788565	16	71892471	A	G	0.066776	-0.0219191	0.0187	0.00399449	0.0371	4.09996e-08	0.6142	455314	6.61276e-05	30.1107
PD	PM10	ukb-b-589	rs4833095	4	38799710	C	T	0.206945	0.0251105	0.0113	0.00240554	0.0215	1.69981e-25	0.6004	455314	0.00023926	108.964
PD	PM10	ukb-b-589	rs56084453	3	44762830	G	A	0.209746	0.014935	0.0084	0.00241164	0.0207	5.89997e-10	0.6832	455314	8.42244e-05	38.3516
PD	PM10	ukb-b-589	rs60304336	19	22794150	T	G	0.040906	0.0279318	0.0845	0.00502954	0.0567	2.80001e-08	0.1364	455314	6.77331e-05	30.8418
PD	PM10	ukb-b-589	rs61620752	8	127488751	G	T	0.148343	0.0160687	-0.0442	0.00276719	0.0307	6.4e-09	0.1503	455314	7.40526e-05	33.7195
PD	PM10	ukb-b-589	rs61875074	10	122622906	C	A	0.073029	0.0222662	-0.003	0.00384125	0.0373	6.80002e-09	0.9349	455314	7.37911e-05	33.6005
PD	PM10	ukb-b-589	rs6793835	3	135819934	A	G	0.263796	-0.0129858	-0.0195	0.00223823	0.0205	6.59994e-09	0.3422	455314	7.39239e-05	33.6609
PD	PM10	ukb-b-589	rs74247887	15	26213103	T	C	0.028721	0.037132	0.0889	0.00588066	0.0724	2.69998e-10	0.2196	455314	8.75579e-05	39.8697
PD	PM10	ukb-b-589	rs74805019	15	53081859	C	G	0.033712	-0.0307133	-0.1176	0.00548224	0.0836	2.1e-08	0.1591	455314	6.8928e-05	31.3859
PD	PM10	ukb-b-589	rs9640029	7	6685123	T	C	0.478233	-0.0138024	0.009	0.00197383	0.0188	2.70023e-12	0.632799	455314	0.000107382	48.8976
PD	PM2.5	ukb-b-10817	rs10961167	9	13603291	A	G	0.085011	-0.0193433	0.0595	0.00406633	0.0515	2e-06	0.2476	423796	5.3392e-05	22.6284
PD	PM2.5	ukb-b-10817	rs114708313	6	31329004	T	A	0.06585	0.024558	0.0093	0.00447797	0.0339	4.20001e-08	0.7837	423796	7.09637e-05	30.0761
PD	PM2.5	ukb-b-10817	rs11610713	12	107938815	T	A	0.018654	0.0379698	0.0256	0.00806561	0.0884	2.5e-06	0.7719	423796	5.22905e-05	22.1616
PD	PM2.5	ukb-b-10817	rs116925111	8	93266536	G	T	0.010465	0.0533208	-0.092	0.0108609	0.1623	9.09997e-07	0.5709	423796	5.68696e-05	24.1024
PD	PM2.5	ukb-b-10817	rs117878224	22	18475815	G	A	0.011699	-0.0480395	-0.1601	0.0100662	0.12	1.79999e-06	0.1821	423796	5.37385e-05	22.7753
PD	PM2.5	ukb-b-10817	rs1182891	7	75245569	T	G	0.187616	0.0127384	-0.0087	0.0027732	0.031	4.39997e-06	0.7784	423796	4.97839e-05	21.0992
PD	PM2.5	ukb-b-10817	rs11855821	15	78008843	A	G	0.283075	-0.0126249	0.0116	0.00243151	0.0245	2.1e-07	0.6364	423796	6.36091e-05	26.9589
PD	PM2.5	ukb-b-10817	rs12133063	1	91214714	A	C	0.347049	0.0104397	-0.0165	0.00226473	0.0232	4e-06	0.4773	423796	5.01377e-05	21.2491
PD	PM2.5	ukb-b-10817	rs1217106	8	64567670	G	A	0.781731	0.012725	-0.0381	0.00262039	0.0267	1.2e-06	0.1525	423796	5.5642e-05	23.5821
PD	PM2.5	ukb-b-10817	rs12203592	6	396321	T	C	0.212894	0.0216661	0.0212	0.00259111	0.0257	6.20012e-17	0.4107	423796	0.000164953	69.9178
PD	PM2.5	ukb-b-10817	rs12812511	12	62341242	G	A	0.287274	0.0111409	0.0043	0.00239094	0.0248	3.2e-06	0.8639	423796	5.123e-05	21.7121
PD	PM2.5	ukb-b-10817	rs13035717	2	181688436	T	A	0.172585	-0.0130553	-0.0013	0.00284989	0.0301	4.60002e-06	0.9665	423796	4.95153e-05	20.9853
PD	PM2.5	ukb-b-10817	rs1318845	4	153001662	C	T	0.201776	-0.0139685	0.0118	0.0026994	0.0251	2.30001e-07	0.637101	423796	6.31802e-05	26.7771
PD	PM2.5	ukb-b-10817	rs13429081	2	185963522	T	A	0.185096	0.0136465	-0.0176	0.00277736	0.0252	8.9e-07	0.4852	423796	5.69635e-05	24.1422
PD	PM2.5	ukb-b-10817	rs1372504	5	103749428	A	G	0.374311	0.0122914	-0.0289	0.00221931	0.0226	3.09999e-08	0.2013	423796	7.23733e-05	30.6736
PD	PM2.5	ukb-b-10817	rs1372504	5	103749428	A	G	0.374311	0.0122914	-0.0289	0.00221931	0.0226	3.09999e-08	0.2013	423796	7.23733e-05	30.6736
PD	PM2.5	ukb-b-10817	rs1537371	9	22099568	A	C	0.500143	0.0123705	0.0013	0.00214859	0.017	8.50002e-09	0.9398	423796	7.82126e-05	33.1486
PD	PM2.5	ukb-b-10817	rs16957755	16	82610053	C	T	0.064265	0.0216856	0.0136	0.00438434	0.0483	7.59994e-07	0.7777	423796	5.77235e-05	24.4643
PD	PM2.5	ukb-b-10817	rs17070492	8	2420855	G	C	0.099531	0.0168879	0.0066	0.00361675	0.0399	2.99999e-06	0.8693	423796	5.1444e-05	21.8028
PD	PM2.5	ukb-b-10817	rs17103928	14	76507299	A	C	0.151277	-0.0139275	-0.0165	0.00300906	0.0271	3.69999e-06	0.543599	423796	5.05482e-05	21.4231
PD	PM2.5	ukb-b-10817	rs17183854	18	3100049	G	T	0.013488	-0.0434289	-0.2142	0.00942022	0.0978	4e-06	0.02844	423796	5.01484e-05	21.2536
PD	PM2.5	ukb-b-10817	rs17657881	7	17757841	C	T	0.018141	-0.0371072	0.1426	0.00804635	0.0869	4e-06	0.1008	423796	5.01811e-05	21.2675
PD	PM2.5	ukb-b-10817	rs2141531	7	9253413	G	T	0.298539	-0.0114166	-0.016	0.00235647	0.023	1.29999e-06	0.4885	423796	5.5382e-05	23.4719
PD	PM2.5	ukb-b-10817	rs2292156	16	49765133	T	G	0.167529	0.0146809	0.0093	0.0028777	0.0297	3.40001e-07	0.755099	423796	6.14088e-05	26.0263
PD	PM2.5	ukb-b-10817	rs27152	5	153734582	T	C	0.665119	-0.0107288	0.0129	0.00230502	0.0243	3.2e-06	0.5947	423796	5.1118e-05	21.6646
PD	PM2.5	ukb-b-10817	rs35703574	11	61439682	A	G	0.049304	-0.0246758	0.0327	0.00534513	0.0694	3.89996e-06	0.6376	423796	5.0286e-05	21.312
PD	PM2.5	ukb-b-10817	rs4854523	2	69051853	G	A	0.171589	0.0134447	-0.0198	0.0028931	0.0254	3.40001e-06	0.4364	423796	5.09561e-05	21.596
PD	PM2.5	ukb-b-10817	rs487230	1	55541174	G	A	0.759827	-0.0116357	0.0084	0.00251245	0.0197	3.59998e-06	0.670199	423796	5.06071e-05	21.4481
PD	PM2.5	ukb-b-10817	rs56068671	6	50597378	T	G	0.083179	-0.0181851	0.075	0.00392582	0.0323	3.59998e-06	0.0201799	423796	5.06281e-05	21.457
PD	PM2.5	ukb-b-10817	rs58824859	5	137976541	C	A	0.364496	0.0120084	0.0012	0.00230502	0.0287	1.89998e-07	0.966	423796	6.40378e-05	27.1406
PD	PM2.5	ukb-b-10817	rs6134106	20	11007208	A	C	0.008242	0.0544302	-0.1185	0.011897	0.1464	4.79999e-06	0.4185	423796	4.93886e-05	20.9316
PD	PM2.5	ukb-b-10817	rs62119705	19	2279746	T	C	0.657728	0.0111347	0.0212	0.00226543	0.0187	8.9e-07	0.2585	423796	5.69999e-05	24.1576
PD	PM2.5	ukb-b-10817	rs62180462	2	200815608	A	G	0.021377	-0.0351148	0.1205	0.00762753	0.0864	4.20001e-06	0.1633	423796	5.00074e-05	21.1939
PD	PM2.5	ukb-b-10817	rs62484669	7	104872861	A	G	0.097718	0.0178158	-0.0554	0.00362056	0.0383	8.60003e-07	0.1484	423796	5.71317e-05	24.2135
PD	PM2.5	ukb-b-10817	rs6432776	2	164785611	C	T	0.71603	0.0114362	-0.0021	0.00238615	0.0199	1.6e-06	0.9149	423796	5.41985e-05	22.9703
PD	PM2.5	ukb-b-10817	rs6547952	2	22045642	G	T	0.645782	-0.0110872	-0.001	0.00228323	0.0285	1.2e-06	0.9733	423796	5.5637e-05	23.5799
PD	PM2.5	ukb-b-10817	rs6749467	2	343517	A	G	0.465814	-0.0123919	0.0577	0.00218282	0.0228	1.40001e-08	0.01137	423796	7.60414e-05	32.2283
PD	PM2.5	ukb-b-10817	rs6960011	7	90302199	G	A	0.339919	-0.0105236	0.0025	0.00227496	0.0237	3.69999e-06	0.9144	423796	5.04896e-05	21.3983
PD	PM2.5	ukb-b-10817	rs718059	14	34234984	A	G	0.166699	-0.0135133	-0.0034	0.00294347	0.0323	4.39997e-06	0.9156	423796	4.97308e-05	21.0766
PD	PM2.5	ukb-b-10817	rs72642437	18	45920421	T	C	0.003862	0.113396	0.0531	0.019135	0.164	3.09999e-09	0.746	423796	8.28601e-05	35.1185
PD	PM2.5	ukb-b-10817	rs72655898	13	112082676	G	A	0.286053	-0.0113177	0.0337	0.00239801	0.0247	2.39999e-06	0.1724	423796	5.25575e-05	22.2747
PD	PM2.5	ukb-b-10817	rs72700006	14	104709808	C	T	0.074366	0.02003	0.0006	0.00424579	0.0497	2.39999e-06	0.99	423796	5.25128e-05	22.2558
PD	PM2.5	ukb-b-10817	rs7514956	1	74019696	C	A	0.186948	-0.0129805	-0.0456	0.00276012	0.0294	2.59998e-06	0.1201	423796	5.21852e-05	22.1169
PD	PM2.5	ukb-b-10817	rs7573056	2	58229428	C	A	0.441655	-0.0114094	0.0182	0.00217008	0.018	1.5e-07	0.313	423796	6.52212e-05	27.6422
PD	PM2.5	ukb-b-10817	rs77205736	8	10153460	T	C	0.273909	0.0135219	0.0445	0.00241312	0.0241	2.1e-08	0.0651793	423796	7.40847e-05	31.399
PD	PM2.5	ukb-b-10817	rs77255816	6	20833602	T	C	0.036507	0.0313937	0.0186	0.00572778	0.0604	4.20001e-08	0.758	423796	7.08802e-05	30.0407
PD	PM2.5	ukb-b-10817	rs7776279	6	163999770	A	G	0.71427	0.0109471	-0.0409	0.00238522	0.0257	4.39997e-06	0.112	423796	4.97007e-05	21.0639
PD	PM2.5	ukb-b-10817	rs78230389	8	35010055	G	A	0.013105	-0.0467891	-0.0193	0.00948467	0.1267	8.09991e-07	0.8789	423796	5.742e-05	24.3356
PD	PM2.5	ukb-b-10817	rs78467598	14	24141160	G	C	0.023215	-0.0380022	-0.0516	0.00768566	0.0875	7.59994e-07	0.5553	423796	5.76864e-05	24.4485
PD	PM2.5	ukb-b-10817	rs78539764	12	12490981	C	T	0.027757	-0.0335181	-0.0804	0.0065901	0.0639	3.69999e-07	0.2084	423796	6.10368e-05	25.8686
PD	PM2.5	ukb-b-10817	rs78546077	10	48642432	C	T	0.026758	-0.0317179	0.0889	0.00692319	0.0849	4.60002e-06	0.2952	423796	4.95243e-05	20.9891
PD	PM2.5	ukb-b-10817	rs8614	17	27588806	A	C	0.182153	0.0130804	-0.0066	0.00278984	0.0259	2.80001e-06	0.7984	423796	5.18685e-05	21.9827
PD	PM2.5	ukb-b-10817	rs9260734	6	29932666	A	G	0.151287	0.0139827	-0.0253	0.0029999	0.0237	3.09999e-06	0.2853	423796	5.12613e-05	21.7253
PD	PM2.5	ukb-b-10817	rs987204	3	94242461	A	G	0.437758	0.0102987	-0.0402	0.00216741	0.0225	2e-06	0.0745092	423796	5.32725e-05	22.5777
PD	PM2.5-10	ukb-b-12963	rs10152521	15	40386911	C	T	0.002527	0.114394	-0.1392	0.0234312	0.1831	1e-06	0.4471	423796	5.62388e-05	23.835
PD	PM2.5-10	ukb-b-12963	rs111308789	7	13421408	A	T	0.056635	-0.0219385	0.0169	0.00472875	0.0505	3.50002e-06	0.7382	423796	5.07858e-05	21.5238
PD	PM2.5-10	ukb-b-12963	rs1157546	8	18777006	C	T	0.053047	-0.0246035	0.0087	0.00490067	0.0525	5.19996e-07	0.8682	423796	5.94703e-05	25.2047
PD	PM2.5-10	ukb-b-12963	rs11621531	14	103577789	A	G	0.063928	-0.0231281	0.0529	0.00448732	0.0402	2.5e-07	0.188	423796	6.2679e-05	26.5646
PD	PM2.5-10	ukb-b-12963	rs116259145	5	3279667	A	C	0.031996	0.0301641	0.0423	0.00618506	0.0694	1.09999e-06	0.542	423796	5.61192e-05	23.7843
PD	PM2.5-10	ukb-b-12963	rs116816317	4	133858337	A	G	0.019771	0.0376491	-0.0375	0.00796504	0.0915	2.30001e-06	0.6819	423796	5.27173e-05	22.3425
PD	PM2.5-10	ukb-b-12963	rs117125329	19	53268990	G	C	0.008295	0.0551672	0.2886	0.0119924	0.257	4.20001e-06	0.2614	423796	4.99311e-05	21.1616
PD	PM2.5-10	ukb-b-12963	rs117389221	9	133798921	C	T	0.017253	-0.0402216	0.0907	0.00850122	0.0931	2.19999e-06	0.33	423796	5.28173e-05	22.3848
PD	PM2.5-10	ukb-b-12963	rs118101191	7	111672596	T	G	0.010103	0.0597911	0.0811	0.0110633	0.1614	6.49995e-08	0.615399	423796	6.89155e-05	29.208
PD	PM2.5-10	ukb-b-12963	rs12462492	19	22710669	T	G	0.257064	-0.0123914	0.0251	0.00249623	0.0257	6.90001e-07	0.3286	423796	5.81419e-05	24.6416
PD	PM2.5-10	ukb-b-12963	rs13125748	4	178069165	A	C	0.257878	0.0114526	0.0413	0.0025016	0.0225	4.70002e-06	0.0659796	423796	4.94532e-05	20.959
PD	PM2.5-10	ukb-b-12963	rs138141967	4	110987693	T	G	0.01498	-0.0429378	0.1027	0.00915495	0.0782	2.69998e-06	0.1891	423796	5.19025e-05	21.9971
PD	PM2.5-10	ukb-b-12963	rs1706918	7	105272307	A	G	0.098932	0.018349	-0.0069	0.00367669	0.0406	5.99998e-07	0.8651	423796	5.87663e-05	24.9063
PD	PM2.5-10	ukb-b-12963	rs17675316	7	35316123	G	A	0.021631	0.0369053	-0.0396	0.00788044	0.0881	2.80001e-06	0.6529	423796	5.17484e-05	21.9318
PD	PM2.5-10	ukb-b-12963	rs57048268	7	151623218	C	A	0.311303	-0.0110199	-0.0679	0.00236534	0.0258	3.2e-06	0.00864609	423796	5.1214e-05	21.7053
PD	PM2.5-10	ukb-b-12963	rs605027	12	72900322	T	C	0.729529	-0.0113937	-0.0043	0.00245355	0.0245	3.40001e-06	0.8603	423796	5.08816e-05	21.5644
PD	PM2.5-10	ukb-b-12963	rs62079137	17	76358269	C	T	0.107445	-0.0173504	0.0215	0.00374272	0.0418	3.59998e-06	0.6071	423796	5.07067e-05	21.4903
PD	PM2.5-10	ukb-b-12963	rs71323440	3	116072052	T	C	0.114944	0.0162929	-0.0041	0.00340779	0.035	1.7e-06	0.9073	423796	5.3935e-05	22.8586
PD	PM2.5-10	ukb-b-12963	rs76170056	1	3592598	A	C	0.110936	0.0165077	0.0215	0.003462	0.0369	1.89998e-06	0.559899	423796	5.36462e-05	22.7362
PD	PM2.5-10	ukb-b-12963	rs78060907	5	37945741	A	C	0.020337	-0.0380539	-0.0521	0.00769756	0.0958	7.69999e-07	0.5866	423796	5.76647e-05	24.4394
PD	PM2.5-10	ukb-b-12963	rs8051340	16	11041413	G	C	0.122584	0.0160734	0.0179	0.00332586	0.0298	1.29999e-06	0.548399	423796	5.51095e-05	23.3564
PD	PM2.5-10	ukb-b-12963	rs8051340	16	11041413	G	C	0.122584	0.0160734	0.0179	0.00332586	0.0298	1.29999e-06	0.548399	423796	5.51095e-05	23.3564
PD	PM2.5-10	ukb-b-12963	rs9497937	6	148423453	A	C	0.232437	-0.0127713	-0.0163	0.00257727	0.0291	7.19996e-07	0.575	423796	5.79386e-05	24.5555
PD	PM2.5-10	ukb-b-12963	rs9997134	4	3468969	C	T	0.398721	-0.010473	0.0042	0.002255	0.0217	3.40001e-06	0.8483	423796	5.08944e-05	21.5698
AD, Alzheimer's disease; ALS, amyotrophic lateral sclerosis; Chr, chromosome; DLB, Dementia with Lewy bodies; EAF, effect allele frequency; MS, multiple sclerosis; PD, Parkinson's disease; Pos, position; SE, standard error of Beta; SNP, single-nucleotide polymorphism.

## Sheet: Table S2
Table S2 Characteristics of the SNPs filtering process in two-sample MR analysis.
Exposure	Outcome	SNPs correlated with exposure	SNPs not present in the outcome GWAS data	Palindromic and incompatible SNPs	F ≤ 10	N
PM2.5	AD	58	5	6	NA	47
	ASL	58	8	6	NA	44
	DLB	58	10	4	NA	44
	MS	58	16	4	NA	38
	PD	58	4	6	NA	48
PM2.5-10	AD	24	3	2	NA	19
	ASL	24	2	3	NA	19
	DLB	24	11	2	NA	11
	MS	24	10	2	NA	12
	PD	24	0	4	NA	20
PM10	AD	22	2	2	NA	18
	ASL	22	2	2	NA	18
	DLB	22	6	3	NA	13
	MS	22	8	0	NA	14
	PD	22	2	2	NA	18

## Sheet: Table S3
Table S3 Full result of two-sample MR estimates for the association between particulate matter and neurodegenerative disease.
Outcome	Exposure	Method	nsnp	b	SE	pval	OR	or_lci95	or_uci95
AD	PM2.5	MR Egger	47	0.291097	0.416163	0.487854	1.33789	0.591802	3.02459
	PM2.5	Weighted median	47	0.605141	0.299225	0.0431391	1.83151	1.01884	3.29242
	PM2.5	IVW	47	0.769918	0.192385	6.28e-05	2.15959	1.48119	3.14871
	PM2.5	Simple mode	47	0.85238	0.562324	0.136408	2.34522	0.778976	7.06063
	PM2.5	Weighted mode	47	0.589281	0.414697	0.162063	1.80269	0.799694	4.06367
	PM2.5	MR-PRESSO	47	0.598238	0.17633	0.00133015	1.81891	1.28741	2.56984
	PM2.5-10	MR Egger	19	-0.158556	0.674522	0.816967	0.853375	0.227497	3.20114
	PM2.5-10	Weighted median	19	-0.374373	0.450438	0.4059	0.687721	0.284441	1.66277
	PM2.5-10	IVW	19	-0.346867	0.327218	0.289122	0.706899	0.372241	1.34243
	PM2.5-10	Simple mode	19	-0.30209	0.688797	0.666187	0.739272	0.191641	2.85181
	PM2.5-10	Weighted mode	19	-0.338564	0.725435	0.646311	0.712793	0.171973	2.95438
	PM2.5-10	MR-PRESSO	19	-0.115466	0.367382	0.756552	0.890951	0.433643	1.83052
	PM10	MR Egger	18	-0.219314	0.961164	0.8224	0.80307	0.122066	5.28339
	PM10	Weighted median	18	0.614349	0.40826	0.132376	1.84845	0.830406	4.11458
	PM10	IVW	18	0.707775	0.331691	0.032856	2.02947	1.05936	3.88798
	PM10	Simple mode	18	0.987883	0.812468	0.240637	2.68554	0.546318	13.2014
	PM10	Weighted mode	18	0.189653	0.578447	0.747017	1.20883	0.389028	3.7562
	PM10	MR-PRESSO	18	0.653156	0.307694	0.047138	1.92159	1.05135	3.51218
ASL	PM2.5	MR Egger	44	0.336008	0.632633	0.598129	1.39935	0.404966	4.83543
	PM2.5	Weighted median	44	0.0859216	0.239026	0.719247	1.08972	0.682107	1.74092
	PM2.5	IVW	44	0.0456659	0.1969	0.816596	1.04672	0.711587	1.5397
	PM2.5	Simple mode	44	0.144697	0.504549	0.775654	1.15569	0.429893	3.10686
	PM2.5	Weighted mode	44	0.144697	0.496245	0.772007	1.15569	0.436947	3.0567
	PM2.5	MR-PRESSO	43a	0.0122156	0.181505	0.946621	1.01229	0.70926	1.44479
	PM2.5-10	MR Egger	19	-0.920113	0.546014	0.110228	0.398474	0.136654	1.16192
	PM2.5-10	Weighted median	19	-0.170029	0.375959	0.651085	0.84364	0.403771	1.76271
	PM2.5-10	IVW	19	0.235282	0.292143	0.420608	1.26527	0.713682	2.24315
	PM2.5-10	Simple mode	19	-0.338329	0.679772	0.624715	0.712961	0.188119	2.70209
	PM2.5-10	Weighted mode	19	-0.322417	0.596474	0.595452	0.724396	0.225033	2.33187
	PM2.5-10	MR-PRESSO	19	0.192036	0.253604	0.457327	1.21171	0.737103	1.99192
	PM10	MR Egger	18	0.650936	0.65602	0.335845	1.91733	0.530008	6.93607
	PM10	Weighted median	18	0.220485	0.32116	0.492381	1.24668	0.664322	2.33955
	PM10	IVW	18	0.0377544	0.236274	0.873046	1.03848	0.653545	1.65013
	PM10	Simple mode	18	0.341789	0.623269	0.59056	1.40746	0.414858	4.77501
	PM10	Weighted mode	18	0.279235	0.476141	0.565277	1.32212	0.519961	3.36178
	PM10	MR-PRESSO	18	0.0246202	0.226323	0.914515	1.02493	0.657722	1.59714
DLB	PM2.5	MR Egger	44	-1.24276	1.51742	0.417412	0.288588	0.0147444	5.64844
	PM2.5	Weighted median	44	-0.904169	0.752809	0.229728	0.404878	0.0925807	1.77063
	PM2.5	IVW	44	-0.436155	0.518914	0.40062	0.646517	0.233814	1.78768
	PM2.5	Simple mode	44	-2.10597	1.60997	0.197796	0.121728	0.00518748	2.85642
	PM2.5	Weighted mode	44	-2.06414	1.63232	0.212847	0.126928	0.00517722	3.11183
	PM2.5	MR-PRESSO	44	-0.359135	0.486207	0.463794	0.69828	0.269254	1.81091
	PM2.5-10	MR Egger	11	-2.09009	2.32856	0.392782	0.123676	0.00128878	11.8684
	PM2.5-10	Weighted median	11	-0.618167	1.50526	0.681313	0.538931	0.028199	10.2999
	PM2.5-10	IVW	11	-0.550986	1.07494	0.608249	0.576381	0.0700977	4.73932
	PM2.5-10	Simple mode	11	-0.547752	2.60249	0.837526	0.578248	0.00352232	94.9293
	PM2.5-10	Weighted mode	11	-0.0206638	2.713	0.994073	0.979548	0.00480474	199.702
	PM2.5-10	MR-PRESSO	11	-0.420789	0.931976	0.65968	0.656529	0.105667	4.07913
	PM10	MR Egger	13	-4.13957	2.61079	0.141146	0.0159297	9.54676e-05	2.65802
	PM10	Weighted median	13	-0.408974	1.24916	0.743365	0.664331	0.0574222	7.68581
	PM10	IVW	13	-0.53438	0.890044	0.548241	0.586032	0.1024	3.35384
	PM10	Simple mode	13	-0.34757	2.13017	0.873104	0.706403	0.0108595	45.9508
	PM10	Weighted mode	13	-0.143976	1.97328	0.943038	0.865908	0.0181041	41.4158
	PM10	MR-PRESSO	13	-0.587564	0.672378	0.39597	0.555679	0.148759	2.0757
MS	PM2.5	MR Egger	38	-0.640153	1.52236	0.67662	0.527212	0.0266763	10.4194
	PM2.5	Weighted median	38	-0.549083	0.426497	0.197946	0.577479	0.25032	1.33223
	PM2.5	IVW	38	-0.344533	0.337687	0.307599	0.708551	0.365533	1.37346
	PM2.5	Simple mode	38	-0.755245	0.806003	0.354822	0.469895	0.0968095	2.28079
	PM2.5	Weighted mode	38	-0.718286	0.819776	0.386576	0.487587	0.0977789	2.43142
	PM2.5	MR-PRESSO	37a	-0.296632	0.29042	0.313208	0.743318	0.420692	1.31336
	PM2.5-10	MR Egger	12	-0.023898	1.21824	0.984735	0.976385	0.0896669	10.6319
	PM2.5-10	Weighted median	12	-0.569799	0.637178	0.371186	0.565639	0.162242	1.97204
	PM2.5-10	IVW	12	-0.484762	0.473142	0.305572	0.615844	0.243626	1.55674
	PM2.5-10	Simple mode	12	-1.33009	0.983133	0.203236	0.264452	0.0385024	1.81638
	PM2.5-10	Weighted mode	12	-1.13368	0.892044	0.229989	0.321846	0.0560176	1.84915
	PM2.5-10	MR-PRESSO	12	0.0654906	0.416189	0.876336	1.06768	0.472253	2.41385
	PM10	MR Egger	14	7.53166	5.97223	0.231235	1866.19	0.015392	2.26266e+08
	PM10	Weighted median	14	0.269671	0.568347	0.635155	1.30953	0.429863	3.98936
	PM10	IVW	14	-1.14019	1.68665	0.499033	0.319757	0.0117251	8.72013
	PM10	Simple mode	14	-0.355237	0.909634	0.702471	0.701007	0.117876	4.16888
	PM10	Weighted mode	14	-0.227547	0.858412	0.795105	0.796485	0.148075	4.28423
	PM10	MR-PRESSO	12a	-0.0519681	0.437636	0.907616	0.949359	0.402631	2.23848
PD	PM2.5	MR Egger	48	0.526563	0.852178	0.539687	1.6931	0.318636	8.99647
	PM2.5	Weighted median	48	-0.268312	0.436028	0.538321	0.764669	0.325326	1.79733
	PM2.5	IVW	48	-0.566064	0.306026	0.0643526	0.567756	0.31165	1.03432
	PM2.5	Simple mode	48	-0.0749687	0.968535	0.938631	0.927773	0.138998	6.19263
	PM2.5	Weighted mode	48	0.12377	0.923965	0.894009	1.13176	0.185037	6.92225
	PM2.5	MR-PRESSO	48	-0.479601	0.275566	0.087589	0.61903	0.360699	1.06238
	PM2.5-10	MR Egger	20	-1.88036	0.990884	0.0738995	0.152535	0.0218732	1.06372
	PM2.5-10	Weighted median	20	-0.389789	0.672168	0.561984	0.6772	0.181366	2.52859
	PM2.5-10	IVW	20	-0.09255	0.47853	0.846642	0.911604	0.35684	2.32884
	PM2.5-10	Simple mode	20	-0.745697	1.16638	0.530243	0.474404	0.0482289	4.66647
	PM2.5-10	Weighted mode	20	-0.949167	1.04503	0.375112	0.387063	0.0499159	3.00141
	PM2.5-10	MR-PRESSO	20	0.0654906	0.416189	0.876336	1.06768	0.472253	2.41385
	PM10	MR Egger	18	0.125341	1.39716	0.92963	1.13354	0.0733081	17.5274
	PM10	Weighted median	18	0.258856	0.574411	0.652245	1.29545	0.420215	3.99363
	PM10	IVW	18	-0.13079	0.45742	0.774932	0.877402	0.35796	2.15061
	PM10	Simple mode	18	0.255029	0.979485	0.797706	1.2905	0.189236	8.80059
	PM10	Weighted mode	18	0.389199	0.662295	0.56449	1.4758	0.402968	5.40485
	PM10	MR-PRESSO	18	-0.0320537	0.441583	0.942893	0.968455	0.407565	2.30124
a:removed outlier SNP with horizontal pleiotropy. AD: Alzheimer's disease; ALS: Amyotrophic lateral sclerosis; DLB: Dementia with Lewy bodies; IVW: inverse variance weighted; MS: Multiple sclerosis; PD: Parkinson's disease; MR-PRESSO: MR pleiotropy residual sum and outlier; OR, odds ratio; CI, confidence interval; SE, standard error.

## Sheet: Table S4
Table S4 MR Steiger test for the association between PM2.5 and AD.
Exposure	Outcome	snp_r2.exposure	snp_r2.outcome	correct_causal_direction	steiger_pval
PM2.5	AD	0.00311854	0.000938685	TRUE	2.64942e-09

## Sheet: Table S5
Table S5 Directional horizontal pleiotropy assessed by intercept term in MR Egger regression
Outcome	Exposure	egger_intercept	se	pval
AD	PM2.5	0.00820226	0.00632144	0.201061
	PM2.5-10	-0.00370111	0.0115928	0.753419
	PM10	0.0165308	0.0160891	0.31949
ASL	PM2.5	-0.00420114	0.00869083	0.631323
	PM2.5-10	0.0235218	0.00974426	0.0273453
	PM10	-0.0115521	0.0115299	0.331293
DLB	PM2.5	0.0123838	0.0218925	0.57463
	PM2.5-10	0.0355531	0.0474182	0.472532
	PM10	0.0615481	0.0419016	0.169877
MS	PM2.5	0.00386165	0.0193776	0.843162
	PM2.5-10	-0.00739969	0.0178938	0.687945
	PM10	-0.139876	0.0927665	0.157466
PD	PM2.5	-0.016604	0.0121027	0.17674
	PM2.5-10	0.0353279	0.0171456	0.0541098
	PM10	-0.00454656	0.0233494	0.848064
AD: Alzheimer's disease; ALS: Amyotrophic lateral sclerosis; DLB: Dementia with Lewy bodies; MS: Multiple sclerosis; PD: Parkinson's disease.

## Sheet: Table S6
Table S6 MR-PRESSO analysis for the association between particulate matter and neurodegenerative disease.
Outcome	Exposure	MR Analysis	RSSobs	Global test P-value
AD	PM2.5	MR-PRESSO	50.725	0.613
	PM2.5-10	MR-PRESSO	30.7859	0.122
	PM10	MR-PRESSO	25.6812	0.262
ASL	PM2.5	MR-PRESSO	78.1861	0.011
	PM2.5-10	MR-PRESSO	25.2404	0.334
	PM10	MR-PRESSO	22.8857	0.373
DLB	PM2.5	MR-PRESSO	46.696	0.596
	PM2.5-10	MR-PRESSO	13.0088	0.554
	PM10	MR-PRESSO	11.8698	0.777
MS	PM2.5	MR-PRESSO	61.5899	0.038
	PM2.5-10	MR-PRESSO	22.5578	0.611
	PM10	MR-PRESSO	289.525	<0.001
PD	PM2.5	MR-PRESSO	56.721	0.441
	PM2.5-10	MR-PRESSO	22.5578	0.631
	PM10	MR-PRESSO	28.4542	0.157
AD: Alzheimer's disease; ALS: Amyotrophic lateral sclerosis; DLB: Dementia with Lewy bodies; MR: Mendelian randomization; MR-PRESSO: MR pleiotropy residual sum and outlier; RSSobs: observed residual sum of squares; MS: Multiple sclerosis; PD: Parkinson's disease.

## Sheet: Table S7
Table S7 The heterogeneity of instrumental variables for particulate matter.
Outcome	Exposure	method	Cochran's Q	Q_df	Q_pval
AD	PM10	MR Egger	20.6728	16	0.191434
	PM10	IVW	22.0368	17	0.18331
	PM2.5	MR Egger	37.1141	45	0.792188
	PM2.5	IVW	38.7977	46	0.765337
	PM2.5-10	MR Egger	14.4302	17	0.636449
	PM2.5-10	IVW	14.5321	18	0.693801
ASL	PM10	MR Egger	17.8491	16	0.332807
	PM10	IVW	18.969	17	0.330316
	PM2.5	MR Egger	60.8712	42	0.0298504
	PM2.5	IVW	61.2099	43	0.0352001
	PM2.5-10	MR Egger	16.4262	17	0.49385
	PM2.5-10	IVW	22.2531	18	0.22094
DLB	PM10	MR Egger	6.21906	11	0.858355
	PM10	IVW	8.37665	12	0.755048
	PM2.5	MR Egger	37.8619	42	0.653141
	PM2.5	IVW	38.1819	43	0.679991
	PM2.5-10	MR Egger	9.85351	9	0.362474
	PM2.5-10	IVW	10.469	10	0.400354
MS	PM10	MR Egger	208.362	12	6.10402e-38
	PM10	IVW	247.839	13	1.79905e-45
	PM2.5	MR Egger	53.6683	36	0.0293365
	PM2.5	IVW	53.7275	37	0.0370776
	PM2.5-10	MR Egger	11.1077	10	0.349189
	PM2.5-10	IVW	11.2977	11	0.418674
PD	PM10	MR Egger	23.8731	16	0.0923121
	PM10	IVW	23.9297	17	0.121357
	PM2.5	MR Egger	50.7257	46	0.292615
	PM2.5	IVW	52.8012	47	0.259944
	PM2.5-10	MR Egger	14.2959	18	0.709611
	PM2.5-10	IVW	18.5414	19	0.486592
AD: Alzheimer's disease; ALS: Amyotrophic lateral sclerosis; DLB: Dementia with Lewy bodies; IVW: inverse variance weighted; MS: Multiple sclerosis; PD: Parkinson's disease; Q-df, Q-degrees of freedom.

## Sheet: Table S8
Table S8 Statistical power of the MR analyses using the threshold of p < 5 × 10−8 or p < 5 × 10−6 for PM2.5
Exposure	Outcome	Threshold	R2 for exposure (%)	Sample size (case/control)	ORIVW	Power
PM2.5	AD	5 × 10−8	0.06	63926 (0.52)	1.77	0.389
PM2.5	AD	5 × 10−6	0.31	63926 (0.52)	2.16	0.999
